# Supplementary material for: Engineering and application of a biosensor with focused ligand specificity
Source: Nat Commun. 2020 Sep 25;11:4851. doi: 10.1038/s41467-020-18400-0 (PMC7519686; doi:10.1038/s41467-020-18400-0)
Supplement: Supplementary file 12 — Source Data [file 41467_2020_18400_MOESM12_ESM.xlsx]

## Sheet: Figure 2b
name	mM	average FLU	stdev FLU	average YIE	stdev YIE			name	mM	average FLU	stdev FLU
pSenLys Ala-ala	0	0.907	0.177034	0.015	0.00173205			pSenHis Ala-ala	0	0.728333	0.132296
pSenLys Ala-ala	0.5	0.837333	0.0690966	0.014	0.001			pSenHis Ala-ala	1	0.728667	0.130193
pSenLys Ala-ala	1	0.895333	0.201852	0.015	0.003			pSenHis Ala-ala	1.5	0.635667	0.0620833
pSenLys Ala-ala	1.5	0.818	0.0619919	0.0136667	0.00057735			pSenHis Ala-ala	2	0.724667	0.134441
pSenLys Ala-ala	2	0.883667	0.208169	0.0146667	0.00305505			pSenHis Ala-ala	2.5	0.635667	0.0620833
pSenLys Ala-ala	2.5	0.818	0.0600083	0.0136667	0.00057735			pSenHis Ala-ala	3	0.736333	0.143392
pSenLys Ala-ala	3	0.887333	0.175187	0.0146667	0.00251661			pSenHis Ala-ala	3.5	0.635667	0.062788
pSenLys Ala-ala	3.5	0.814	0.0606218	0.014	0.001			pSenHis Ala-ala	4	0.720667	0.136288
pSenLys Ala-ala	4	0.903	0.19278	0.015	0.003			pSenHis Ala-ala	4.5	0.639333	0.0653631
pSenLys Ala-ala	4.5	0.821667	0.0638853	0.014	0.001			pSenHis Ala-ala	5	0.705333	0.0973923
pSenLys Ala-ala	5	0.854667	0.126763	0.0146667	0.0018046
pSenLys Arg-ala	0	0.895	0.185599	0.0143333	0.00251661			pSenHis Arg-ala	0	0.736333	0.125516
pSenLys Arg-ala	0.5	27.498	3.62413	0.481667	0.0750489			pSenHis Arg-ala	0.5	18.65	1.50839
pSenLys Arg-ala	1	37.8527	3.22001	0.706333	0.0394631			pSenHis Arg-ala	1	26.799	0.282724
pSenLys Arg-ala	1.5	35.5303	2.6481	0.636667	0.078831			pSenHis Arg-ala	1.5	27.0457	0.854251
pSenLys Arg-ala	2	36.8707	2.86013	0.696	0.0567186			pSenHis Arg-ala	2	27.219	0.354474
pSenLys Arg-ala	2.5	44.392	1.28914	0.830667	0.0223681			pSenHis Arg-ala	2.5	33.1253	0.766351
pSenLys Arg-ala	3	52.1803	1.56255	0.972667	0.193221			pSenHis Arg-ala	3	38.9743	1.94875
pSenLys Arg-ala	3.5	67.5777	3.53228	1.30867	0.0620672			pSenHis Arg-ala	3.5	50.1933	1.51246
pSenLys Arg-ala	4	70.4303	8.14646	1.39167	0.06914			pSenHis Arg-ala	4	55.055	4.16592
pSenLys Arg-ala	4.5	80.8353	3.08247	1.56667	0.0679877			pSenHis Arg-ala	4.5	66.8837	0.532072
pSenLys Arg-ala	5	80.7008	5.94885	1.59783	0.0518761			pSenHis Arg-ala	5	68.5222	3.67466
pSenLys Lys-ala	0	0.903	0.165774	0.0146667	0.00251661			pSenHis Lys-ala	0	0.720667	0.127602
pSenLys Lys-ala	0.5	34.2567	0.794445	0.587	0.00888819			pSenHis Lys-ala	0.5	0.736	0.0504678
pSenLys Lys-ala	1	64.922	2.21343	1.194	0.145372			pSenHis Lys-ala	1	1.52233	0.268002
pSenLys Lys-ala	1.5	84.2887	4.40624	1.55767	0.0896735			pSenHis Lys-ala	1.5	2.66167	0.0508167
pSenLys Lys-ala	2	87.5923	5.22426	1.69833	0.0829839			pSenHis Lys-ala	2	3.59667	0.230005
pSenLys Lys-ala	2.5	94.9657	2.69899	1.77767	0.0557165			pSenHis Lys-ala	2.5	4.13033	0.095212
pSenLys Lys-ala	3	94.6407	9.61918	1.719	0.132639			pSenHis Lys-ala	3	4.37233	0.267384
pSenLys Lys-ala	3.5	101.792	2.13663	1.855	0.0780192			pSenHis Lys-ala	3.5	4.75767	0.152126
pSenLys Lys-ala	4	98.3943	11.9411	1.73067	0.0551392			pSenHis Lys-ala	4	4.96867	0.423715
pSenLys Lys-ala	4.5	107.187	2.46218	1.92167	0.0276466			pSenHis Lys-ala	4.5	5.74633	0.1875
	5	107.283	7.69769	1.926	0.0603808				5	6.215	0.4049
pSenLys His-Ala	0	0.895333	0.155809	0.0153333	0.00057735			pSenHis His-Ala	0	0.705	0.121342
pSenLys His-Ala	0.5	15.436	12.6249	0.251667	0.205826			pSenHis His-Ala	0.5	15.3777	1.401
pSenLys His-Ala	1	43.4167	1.06493	0.745333	0.0751155			pSenHis His-Ala	1	33.298	2.72408
pSenLys His-Ala	1.5	65.3247	1.97952	1.102	0.0425323			pSenHis His-Ala	1.5	52.0527	1.57449
pSenLys His-Ala	2	74.6743	4.19043	1.346	0.0771557			pSenHis His-Ala	2	60.7187	2.73782
pSenLys His-Ala	2.5	84.6597	1.29846	1.45333	0.0211975			pSenHis His-Ala	2.5	72.276	0.302372
pSenLys His-Ala	3	85.0473	9.23049	1.46167	0.0915442			pSenHis His-Ala	3	76.6727	4.91805
pSenLys His-Ala	3.5	91.5083	1.18726	1.57567	0.0524436			pSenHis His-Ala	3.5	86.062	0.202968
pSenLys His-Ala	4	90.59	9.48723	1.60867	0.00750555			pSenHis His-Ala	4	87.1967	7.88553
pSenLys His-Ala	4.5	97.2193	0.884715	1.682	0.0141774			pSenHis His-Ala	4.5	93.8543	0.424189
pSenLys His-Ala	5	100.473	10.9272	1.77033	0.0388887			pSenHis His-Ala	5	97.0487	9.95819

## Sheet: Figure 3
	pSenLys Lys-Ala					pSenLys His-Ala					pSenHis Lys-Ala					pSenHis His-Ala					pSenHis uninduced
Cell #	Cell area	Fluores [au]	corrected		Cell #	Cell area	Fluores [au]	corrected		Cell #	Cell area	Fluores [au]	corrected		Cell #	Cell area	Fluores [au]	corrected		Cell #	Cell area	Fluores [au]	corrected
1	3203	593070	93.2		1	2274	638285	138.415		1	3469	508653	8.783		1	1394	661101	161.231		1	0.963	500.302	0.972
2	2614	559137	59.267		2	2780	678263	178.393		2	3137	505291	5.421		2	2581	707039	207.169		2	0.597	500.708	1.378
3	2506	588599	88.729		3	1942	623209	123.339		3	3103	503837	3.967		3	3186	661794	161.924		3	0.904	502.963	3.633
4	2381	570986	71.116		4	2166	654651	154.781		4	2971	513360	13.49		4	2099	649324	149.454		4	0.838	500.812	1.482
5	2157	602992	103.122		5	3153	705282	205.412		5	2597	518559	18.689		5	1859	615089	115.219		5	1.253	500.921	1.591
6	2315	572552	72.682		6	2606	673952	174.082		6	3203	521145	21.275		6	1950	626698	126.828		6	0.705	500.541	1.211
7	1817	587347	87.477		7	2141	686632	186.762		7	2680	515133	15.263		7	3510	637158	137.288		7	0.797	501.042	1.712
8	1469	625011	125.141		8	3012	685477	185.607		8	1344	511926	12.056		8	2771	681913	182.043		8	0.838	500.832	1.502
9	3469	569940	70.07		9	2232	720632	220.762		9	2556	511841	11.971		9	3211	659096	159.226		9	0.722	499.793	0.463
10	2879	621646	121.776		10	2232	699662	199.792		10	1726	514736	14.866		10	4024	657204	157.334		10	2.108	500.315	0.985
11	2307	600791	100.921		11	1850	735570	235.7		11	1909	513791	13.921		11	3684	648250	148.38		11	0.705	500.788	1.458
12	3228	590905	91.035		12	1875	683226	183.356		12	2473	505158	5.288		12	3236	659262	159.392		12	0.821	500.929	1.599
13	3294	613466	113.596		13	2689	685596	185.726		13	3278	509122	9.252		13	2597	694712	194.842		13	0.573	499.942	0.612
14	2937	601249	101.379		14	2805	709899	210.029		14	2141	506395	6.525		14	2091	630290	130.42		14	1.485	499.737	0.407
15	2813	568611	68.741		15	1942	690637	190.767		15	1759	508472	8.602		15	2157	641092	141.222		15	0.440	500.528	1.198
16	2182	555304	55.434		16	1850	676780	176.91		16	1660	509785	9.915		16	1975	657496	157.626		16	1.718	500.657	1.327
17	2398	556329	56.459		17	2647	694348	194.478		17	3095	514054	14.184		17	1859	656192	156.322		17	1.153	500.338	1.008
18	1817	558251	58.381		18	3103	684578	184.708		18	2755	513325	13.455		18	2332	716701	216.831		18	1.303	500.338	1.008
19	1826	587045	87.175		19	2556	675526	175.656		19	3261	516440	16.57		19	2606	664685	164.815		19	1.037	500.312	0.982
20	2357	555887	56.017		20	2207	685835	185.965		20	2771	514766	14.896		20	2780	645224	145.354		20	0.954	500.417	1.087
21	2913	621447	121.577		21	2133	662214	162.344		21	2025	511652	11.782		21	2381	651885	152.015		21	1.834	499.937	0.607
22	2124	662516	162.646		22	2149	728514	228.644		22	1427	514110	14.24		22	2506	683166	183.296		22	1.220	499.408	0.078
23	1726	665933	166.063		23	1950	661498	161.628		23	1660	513775	13.905		23	2589	679276	179.406		23	1.477	500.933	1.603
24	1676	643129	143.259		24	1867	737084	237.214		24	2008	511860	11.99		24	2124	670406	170.536		24	1.402	501.615	2.285
25	2315	620466	120.596		25	2547	724336	224.466		25	1875	513456	13.586		25	2606	655838	155.968		25	1.369	501.188	1.858
26	1991	584079	84.209		26	2647	723937	224.067		26	1601	509938	10.068		26	2133	707292	207.422		26	1.676	500.426	1.096
27	1618	665856	165.986		27	2448	689542	189.672		27	1950	515617	15.747		27	2473	680195	180.325		27	1.668	500.373	1.043
28	1967	598392	98.522		28	2921	675594	175.724		28	3419	517592	17.722		28	1975	645840	145.97		28	1.046	501.341	2.011
29	2025	600799	100.929		29	1900	641262	141.392		29	1909	512022	12.152		29	1734	667589	167.719		29	1.211	501.048	1.718
30	1933	660901	161.031		30	1892	667281	167.411		30	1900	515585	15.715		30	2614	683727	183.857		30	1.245	500.640	1.31
31	2373	618409	118.539		31	2647	672260	172.39		31	1411	515324	15.454		31	2373	605654	105.784		31	0.954	501.339	2.009
32	2639	657947	158.077		32	2630	695038	195.168		32	2265	507674	7.804		32	2937	649232	149.362		32	0.963	500.922	1.592
33	1942	590872	91.002		33	2149	686046	186.176		33	2854	505831	5.961		33	2954	692694	192.824		33	0.722	500.356	1.026
34	3004	607354	107.484		34	2647	714743	214.873		34	2099	519818	19.948		34	2415	655302	155.432		34	2.564	501.052	1.722
35	2041	600902	101.032		35	3079	631480	131.61		35	2008	517612	17.742		35	2813	666198	166.328		35	0.830	499.920	0.59
36	1701	601595	101.725		36	2381	668084	168.214		36	2763	510868	10.998		36	1900	695895	196.025		36	0.805	502.216	2.886
37	2224	670198	170.328		37	2622	639114	139.244		37	2738	506524	6.654		37	3809	704100	204.23		37	1.253	501.649	2.319
38	2274	661807	161.937		38	2157	661769	161.899		38	2921	514045	14.175		38	3012	741306	241.436		38	1.377	500.325	0.995
39	1402	580852	80.982		39	3693	699148	199.278		39	1676	515847	15.977		39	2971	723304	223.434		39	1.411	499.924	0.594
40	2149	648981	149.111		40	3377	688211	188.341		40	1718	513464	13.594		40	3020	701063	201.193		40	1.178	500.683	1.353
41	2639	730340	230.47		41	4365	710236	210.366		41	2033	514053	14.183		41	2647	700956	201.086		41	0.506	500.705	1.375
42	1253	664159	164.289		42	3859	680976	181.106		42	2249	514037	14.167		42	2398	706519	206.649		42	1.153	499.590	0.26
43	1145	657594	157.724		43	3269	689135	189.265		43	2340	512837	12.967		43	3386	732056	232.186		43	1.875	500.602	1.272
44	2597	624732	124.862		44	2174	653786	153.916		44	1377	517627	17.757		44	2191	710720	210.85		44	0.664	500.788	1.458
45	3137	662439	162.569		45	2282	698815	198.945		45	1983	517305	17.435		45	1601	679088	179.218		45	0.830	502.120	2.79
46	2116	593886	94.016		46	3452	721062	221.192		46	2473	513238	13.368		46	1734	673679	173.809		46	0.639	501.558	2.228
47	2921	651696	151.826		47	3153	713505	213.635		47	3759	509174	9.304		47	2274	666511	166.641		47	0.664	500.388	1.058
48	1834	666385	166.515		48	3186	711797	211.927		48	1701	511478	11.608		48	2597	649741	149.871		48	0.714	501.500	2.17
49	1718	592029	92.159		49	3377	708327	208.457		49	2174	508676	8.806		49	2224	647142	147.272		49	1.270	500.961	1.631
50	1402	601994	102.124		50	2133	678074	178.204		50	1743	511438	11.568		50	1958	627547	127.677		50	1.228	500.919	1.589
51	2050	615623	115.753		51	2523	681250	181.38		51	2373	506507	6.637		51	1502	627309	127.439		51	1.294	499.942	0.612
52	2274	625175	125.305		52	2929	682348	182.478		52	1477	508933	9.063		52	2597	648751	148.881		52	0.896	500.824	1.494
53	2556	681127	181.257		53	2464	696939	197.069		53	2431	509792	9.922		53	2315	649484	149.614		53	0.838	502.347	3.017
54	1967	700857	200.987		54	3344	690767	190.897		54	3228	508447	8.577		54	2780	655254	155.384		54	1.411	501.424	2.094
55	2879	683055	183.185		55	2191	697958	198.088		55	2971	506933	7.063		55	3610	681862	181.992		55	1.178	501.782	2.452
56	1743	615010	115.14		56	2207	686203	186.333		56	2199	510234	10.364		56	3286	681247	181.377		56	0.987	501.176	1.846
57	1701	665429	165.559		57	1867	715000	215.13		57	2191	507076	7.206		57	1593	677104	177.234		57	0.888	500.439	1.109
58	1353	649380	149.51		58	1942	705543	205.673		58	2456	504909	5.039		58	1626	677765	177.895		58	1.087	500.374	1.044
59	2796	659825	159.955		59	1958	704966	205.096		59	2996	514258	14.388		59	1884	684220	184.35		59	0.788	501.916	2.586
60	3485	679329	179.459		60	3145	685243	185.373		60	1701	510034	10.164		60	1875	697049	197.179		60	0.564	500.529	1.199
61	2747	677973	178.103		61	3211	693535	193.665		61	3120	507335	7.465		61	2099	689917	190.047		61	0.838	500.653	1.323
62	2448	704431	204.561		62	2647	716859	216.989		62	2979	508354	8.484		62	1917	620667	120.797		62	1.676	501.094	1.764
63	2099	673213	173.343		63	2655	724134	224.264		63	2763	507300	7.43		63	2664	626670	126.8		63	1.104	501.323	1.993
64	2332	711673	211.803		64	2033	693600	193.73		64	2240	507544	7.674		64	3054	642312	142.442		64	0.465	500.875	1.545
65	2664	664916	165.046		65	1718	681551	181.681		65	2747	506810	6.94		65	1643	695207	195.337		65	0.597	501.750	2.42
66	1552	682551	182.681		66	3120	702832	202.962		66	2464	510808	10.938		66	2133	693000	193.13		66	1.129	500.287	0.957
67	1743	679986	180.116		67	3137	706516	206.646		67	2763	512450	12.58		67	2066	689028	189.158		67	1.294	500.628	1.298
68	1552	651134	151.264		68	3211	719005	219.135		68	2448	511847	11.977		68	2058	655968	156.098		68	0.830	502.110	2.78
69	2008	678554	178.684		69	3560	718450	218.58		69	2788	511869	11.999		69	2348	685823	185.953		69	0.938	501.646	2.316
70	2299	674505	174.635		70	2240	705148	205.278		70	1892	512496	12.626		70	2498	709375	209.505		70	0.987	500.563	1.233
71	2099	711826	211.956		71	1784	691991	192.121		71	2464	514168	14.298		71	2182	687574	187.704		71	2.133	501.568	2.238
72	1834	671661	171.791		72	3859	686372	186.502		72	2124	509465	9.595		72	2199	724596	224.726		72	0.639	502.584	3.254
73	1743	658724	158.854		73	2937	695664	195.794		73	2473	513644	13.774		73	2224	666664	166.794		73	0.573	500.884	1.554
74	1991	681600	181.73		74	2722	699037	199.167		74	2979	514326	14.456		74	2133	688163	188.293		74	1.054	501.276	1.946
75	2348	693028	193.158		75	2523	728362	228.492		75	2340	507933	8.063		75	2830	633150	133.28		75	0.772	501.989	2.659
76	2058	618278	118.408		76	2249	690089	190.219		76	3186	511789	11.919		76	2008	643045	143.175		76	1.046	500.619	1.289
77	2041	624207	124.337		77	1751	702270	202.4		77	2954	517011	17.141		77	1817	653242	153.372		77	1.585	500.497	1.167
78	2008	746624	246.754		78	2456	714385	214.515		78	3170	506751	6.881		78	2780	671269	171.399		78	1.012	500.811	1.481
79	2033	653890	154.02		79	2589	724827	224.957		79	2722	535799	35.929		79	2962	673401	173.531		79	0.772	500.688	1.358
80	1668	693995	194.125		80	2058	700762	200.892		80	3195	516478	16.608		80	2083	654833	154.963		80	1.236	501.423	2.093
81	2207	727357	227.487		81	3477	705905	206.035		81	3386	514306	14.436		81	3850	692983	193.113		81	1.294	501.141	1.811
82	2854	688512	188.642		82	2996	710510	210.64		82	2846	513810	13.94		82	2556	679016	179.146		82	1.021	500.992	1.662
83	1834	702344	202.474		83	2431	701679	201.809		83	2091	508250	8.38		83	1867	650973	151.103		83	1.386	500.611	1.281
84	1751	675365	175.495		84	1469	669282	169.412		84	2083	522558	22.688		84	2838	638602	138.732		84	0.888	501.140	1.81
85	2556	733321	233.451		85	2448	695190	195.32		85	2473	526661	26.791		85	2481	655582	155.712		85	0.656	499.924	0.594
86	1568	697190	197.32		86	1792	692944	193.074		86	1900	515205	15.335		86	3676	665149	165.279		86	1.137	500.737	1.407
87	2083	758108	258.238		87	1643	710621	210.751		87	1967	508359	8.489		87	2937	670164	170.294		87	0.963	500.733	1.403
88	1469	696836	196.966		88	2523	745250	245.38		88	3137	510907	11.037		88	2091	672913	173.043		88	1.834	501.118	1.788
89	2332	602555	102.685		89	2564	734715	234.845		89	3394	509142	9.272		89	1842	697333	197.463		89	1.336	501.621	2.291
90	2564	625935	126.065		90	2058	689819	189.949		90	2232	506086	6.216		90	2498	677864	177.994		90	0.780	500.840	1.51
91	2805	712459	212.589		91	2406	724314	224.444		91	2954	512500	12.63		91	2473	719174	219.304		91	2.083	502.211	2.881
92	2713	701780	201.91		92	3079	719181	219.311		92	2323	507736	7.866		92	1967	716181	216.311		92	1.004	502.793	3.463
93	3228	717591	217.721		93	2614	732727	232.857		93	2373	510535	10.665		93	1767	723394	223.524		93	1.004	500.421	1.091
94	3576	643220	143.35		94	2000	679755	179.885		94	2381	513122	13.252		94	4755	711415	211.545		94	1.203	501.862	2.532
95	1834	710538	210.668		95	1552	695583	195.713		95	2108	516646	16.776		95	2440	716374	216.504		95	1.021	500.780	1.45
96	1535	731930	232.06		96	1751	670507	170.637		96	2606	521045	21.175		96	2689	672182	172.312		96	0.813	501.327	1.997
97	2423	654336	154.466		97	1319	688597	188.727		97	1743	507986	8.116		97	2199	716377	216.507		97	1.203	501.110	1.78
98	2191	731186	231.316		98	2290	704518	204.648		98	1809	518472	18.602		98	2888	670853	170.983		98	0.573	500.000	0.67
99	2199	711400	211.53		99	2124	699281	199.411		99	1328	516025	16.155		99	3120	688636	188.766		99	0.423	501.118	1.788
100	2016	712724	212.854		100	1991	714596	214.726		100	2514	514904	15.034		100	2000	688689	188.819		100	1.170	502.291	2.961
101	2290	739315	239.445		101	3186	757221	257.351		101	2423	519038	19.168		101	3469	675376	175.506		101	0.838	500.614	1.284
102	2033	657873	158.003		102	2390	702337	202.467		102	2033	529110	29.24		102	2282	641113	141.243		102	0.622	499.880	0.55
103	2282	636425	136.555		103	1593	704943	205.073		103	2257	520643	20.773		103	2539	695510	195.64		103	0.921	503.459	4.129
104	2124	673934	174.064		104	2921	688849	188.979		104	1477	529017	29.147		104	2971	748950	249.08		104	0.423	500.255	0.925
105	1859	682076	182.206		105	1651	693688	193.818		105	1535	516816	16.946		105	3427	783835	283.965		105	1.054	502.409	3.079
106	1519	686989	187.119		106	1909	703978	204.108		106	3236	512421	12.551		106	3518	769417	269.547		106	0.772	501.118	1.788
107	1784	686470	186.6		107	2050	681765	181.895		107	2771	508895	9.025		107	2755	675913	176.043		107	1.759	501.292	1.962
108	1867	706769	206.899		108	1668	690368	190.498		108	3327	509813	9.943		108	2431	654519	154.649		108	0.863	501.558	2.228
109	1784	598628	98.758		109	2348	653901	154.031		109	2199	510883	11.013		109	2074	669596	169.726		109	0.697	501.190	1.86
110	2705	671788	171.918		110	3037	700628	200.758		110	1867	511173	11.303		110	6057	568700	68.83		110	0.971	501.051	1.721
111	2713	666661	166.791		111	3020	688470	188.6		111	1884	515070	15.2		111	2191	641447	141.577		111	2.116	501.345	2.015
112	2365	676800	176.93		112	1718	729541	229.671		112	1568	515127	15.257		112	2332	674947	175.077		112	0.772	502.054	2.724
113	2008	683694	183.824		113	1776	661664	161.794		113	2888	514940	15.07		113	1386	657868	157.998		113	0.863	501.788	2.458
114	2373	693112	193.242		114	1834	699032	199.162		114	2523	511602	11.732		114	2979	689139	189.269		114	0.929	501.384	2.054
115	1884	700520	200.65		115	2747	713417	213.547		115	2448	513888	14.018		115	2473	675990	176.12		115	0.880	502.104	2.774
116	2025	681725	181.855		116	1842	674653	174.783		116	1817	513781	13.911		116	2290	692667	192.797		116	0.573	501.754	2.424
117	2556	699555	199.685		117	1834	690697	190.827		117	1867	510453	10.583		117	2066	673968	174.098		117	0.747	501.356	2.026
118	2979	736521	236.651		118	2896	710490	210.62		118	2589	509920	10.05		118	1809	678656	178.786		118	0.498	501.783	2.453
119	1776	766907	267.037		119	2489	695737	195.867		119	2763	509916	10.046		119	3062	690317	190.447		119	1.776	501.916	2.586
120	2000	632386	132.516		120	2838	702257	202.387		120	3958	502296	2.426		120	3933	736139	236.269		120	0.639	500.974	1.644
121	2116	676639	176.769		121	2323	678364	178.494		121	3701	512800	12.93		121	2821	704709	204.839		121	0.705	501.706	2.376
122	2738	681176	181.306		122	2647	683285	183.415		122	3054	510182	10.312		122	1709	707587	207.717		122	1.203	501.117	1.787
123	2473	685721	185.851		123	2589	712446	212.576		123	2274	518109	18.239		123	2705	659656	159.786		123	0.979	501.424	2.094
124	1859	648094	148.224		124	3551	712565	212.695		124	3394	513531	13.661		124	3103	702850	202.98		124	0.581	500.886	1.556
125	1950	638183	138.313		125	3012	707036	207.166		125	2182	523521	23.651		125	3137	724402	224.532		125	1.195	501.903	2.573
126	2730	684040	184.17		126	1759	697255	197.385		126	1784	508721	8.851		126	1668	708587	208.717		126	1.087	500.878	1.548
127	2332	724961	225.091		127	2282	677669	177.799		127	2398	513889	14.019		127	2307	692212	192.342		127	0.730	501.420	2.09
128	1909	693365	193.495		128	2597	703607	203.737		128	3452	511216	11.346		128	1975	695685	195.815		128	0.813	501.990	2.66
129	2464	710229	210.359		129	2299	657996	158.126		129	2937	512486	12.616		129	1892	674846	174.976		129	0.564	501.353	2.023
130	2058	756633	256.763		130	3377	715260	215.39		130	3551	509542	9.672		130	1884	681419	181.549		130	0.871	501.448	2.118
131	1734	751871	252.001		131	2937	706983	207.113		131	2199	509011	9.141		131	2025	675311	175.441		131	0.573	501.681	2.351
132	1693	719353	219.483		132	3087	738578	238.708		132	2971	508151	8.281		132	2664	704072	204.202		132	0.987	501.647	2.317
133	1784	569009	69.139		133	2307	687216	187.346		133	2796	508356	8.486		133	3128	717218	217.348		133	0.788	501.453	2.123
134	2863	567232	67.362		134	2672	692280	192.41		134	2921	509733	9.863		134	2381	709132	209.262		134	0.714	501.430	2.1
135	3336	607614	107.744		135	2174	691149	191.279		135	2149	514066	14.196		135	3709	693409	193.539		135	1.660	500.905	1.575
136	2589	726808	226.938		136	2929	683057	183.187		136	3137	506146	6.276		136	1925	683573	183.703		136	0.921	501.595	2.265
137	2539	637278	137.408		137	2191	676894	177.024		137	2099	511842	11.972		137	1643	684934	185.064		137	0.697	500.452	1.122
138	1875	564978	65.108		138	2240	665337	165.467		138	1079	512731	12.861		138	1353	687405	187.535		138	1.386	500.802	1.472
139	3195	543343	43.473		139	1693	689681	189.811		139	1361	512030	12.16		139	2323	671500	171.63		139	0.888	500.346	1.016
140	3004	567287	67.417		140	2556	739769	239.899		140	2987	503975	4.105		140	2199	684298	184.428		140	0.514	500.387	1.057
141	2099	598534	98.664		141	2224	679090	179.22		141	2348	511314	11.444		141	2315	732358	232.488		141	1.626	501.403	2.073
142	2199	589630	89.76		142	2265	657674	157.804		142	2680	512319	12.449		142	3012	701601	201.731		142	0.714	500.605	1.275
143	2481	599896	100.026		143	3170	725911	226.041		143	2265	514037	14.167		143	3244	696320	196.45		143	0.788	501.821	2.491
144	2506	693801	193.931		144	1535	687222	187.352		144	2473	512909	13.039		144	2913	688798	188.928		144	0.647	500.936	1.606
145	2124	648711	148.841		145	3269	671152	171.282		145	2523	523181	23.311		145	2979	684351	184.481		145	0.606	501.315	1.985
146	1684	645281	145.411		146	1743	667129	167.259		146	2830	519777	19.907		146	1734	655431	155.561		146	0.797	501.490	2.16
147	2033	606012	106.142		147	1809	659858	159.988		147	3767	514996	15.126		147	2937	673932	174.062		147	1.510	501.181	1.851
148	2083	569335	69.465		148	1917	681775	181.905		148	3112	509712	9.842		148	2323	667929	168.059		148	0.514	499.500	0.17
149	2033	544176	44.306		149	1842	688577	188.707		149	2448	512525	12.655		149	3460	679031	179.161		149	0.904	501.780	2.45
150	1925	634375	134.505		150	3137	711198	211.328		150	3610	506432	6.562		150	2771	674662	174.792		150	0.490	501.068	1.738
151	2771	632051	132.181		151	2456	687321	187.451		151	3261	507461	7.591		151	2879	668807	168.937		151	0.838	503.327	3.997
152	2805	660568	160.698		152	3079	686943	187.073		152	2556	509068	9.198		152	2307	698025	198.155		152	0.772	500.699	1.369
153	2597	652284	152.414		153	3029	702192	202.322		153	3701	509332	9.462		153	2091	678437	178.567		153	0.614	500.432	1.102
154	1850	692565	192.695		154	2265	692125	192.255		154	1245	503667	3.797		154	1933	660747	160.877		154	0.929	501.634	2.304
155	2041	699695	199.825		155	2174	690985	191.115		155	1585	505775	5.905		155	4307	677871	178.001		155	0.548	499.758	0.428
156	2473	758064	258.194		156	2207	669398	169.528		156	1709	506733	6.863		156	3269	701675	201.805		156	0.606	500.521	1.191
157	1842	687252	187.382		157	2987	693761	193.891		157	1767	505948	6.078		157	3576	672601	172.731		157	1.037	501.728	2.398
158	2357	714254	214.384		158	2506	692659	192.789		158	1776	514551	14.681		158	2846	673595	173.725		158	1.211	501.986	2.656
159	1859	685295	185.425		159	1942	660496	160.626		159	1436	515769	15.899		159	3244	661545	161.675		159	1.195	502.424	3.094
160	2473	719188	219.318		160	2157	633435	133.565		160	2224	508769	8.899		160	1610	689428	189.558		160	1.046	499.325	-0.005
161	2722	741290	241.42		161	2182	695460	195.59		161	3493	509154	9.284		161	2008	667764	167.894		161	0.564	501.574	2.244
162	2531	684718	184.848		162	2456	718490	218.62		162	2954	511907	12.037		162	2315	621487	121.617		162	1.253	501.629	2.299
163	2174	656115	156.245		163	2689	711738	211.868		163	2821	511785	11.915		163	2871	644772	144.902		163	1.153	501.604	2.274
164	2456	679264	179.394		164	2133	662160	162.29		164	2979	508666	8.796		164	1917	616385	116.515		164	0.805	500.825	1.495
165	2323	691468	191.598		165	2207	674583	174.713		165	2805	507411	7.541		165	1452	644166	144.296		165	1.004	501.099	1.769
166	1535	699670	199.8		166	3784	724000	224.13		166	2315	505620	5.75		166	1933	645240	145.37		166	0.697	500.893	1.563
167	1726	722562	222.692		167	2315	693351	193.481		167	2423	508791	8.921		167	3776	631666	131.796		167	1.577	502.537	3.207
168	2257	649798	149.928		168	2406	697272	197.402		168	2689	510497	10.627		168	1958	635843	135.973		168	0.913	500.536	1.206
169	2647	699542	199.672		169	2257	714224	214.354		169	2448	508308	8.438		169	2232	664052	164.182		169	0.946	500.746	1.416
170	1900	636978	137.108		170	1767	666352	166.482		170	1593	517682	17.812		170	2606	685156	185.286		170	0.780	503.138	3.808
171	1519	654820	154.95		171	2755	702301	202.431		171	1743	516386	16.516		171	2008	687950	188.08		171	0.672	500.099	0.769
172	2730	703091	203.221		172	2050	706178	206.308		172	3045	509763	9.893		172	2016	643053	143.183		172	0.448	500.722	1.392
173	1477	685039	185.169		173	2415	738354	238.484		173	1875	510571	10.701		173	1950	665013	165.143		173	0.614	500.730	1.4
174	2805	693133	193.263		174	2406	758414	258.544		174	2041	510947	11.077		174	2050	678024	178.154		174	1.178	502.197	2.867
175	2141	604721	104.851		175	2547	695629	195.759		175	2307	517338	17.468		175	3352	674084	174.214		175	0.747	500.133	0.803
176	2157	624196	124.326		176	3676	706560	206.69		176	2365	518705	18.835		176	2016	657881	158.011		176	0.904	501.266	1.936
177	2581	731444	231.574		177	3145	705045	205.175		177	2207	518226	18.356		177	2323	670332	170.462		177	1.195	502.208	2.878
178	2589	711205	211.335		178	2539	715052	215.182		178	2224	515313	15.443		178	3054	693084	193.214		178	1.145	501.536	2.206
179	2274	722420	222.55		179	2340	670876	171.006		179	1909	517109	17.239		179	1909	686365	186.495		179	0.855	502.204	2.874
180	2274	717620	217.75		180	1684	725872	226.002		180	1850	511789	11.919		180	1693	681196	181.326		180	1.145	500.536	1.206
181	1950	748468	248.598		181	1693	725392	225.522		181	1826	524582	24.712		181	2191	701746	201.876		181	0.556	500.493	1.163
182	1535	632730	132.86		182	2240	683670	183.8		182	1519	528344	28.474		182	2921	683241	183.371		182	0.996	502.300	2.97
183	2149	716143	216.273		183	1925	706491	206.621		183	2854	514026	14.156		183	2357	693035	193.165		183	1.236	501.289	1.959
184	1411	639741	139.871		184	2448	703353	203.483		184	1552	520840	20.97		184	2182	685551	185.681		184	1.502	502.586	3.256
185	2141	648089	148.219		185	2257	669235	169.365		185	2581	515386	15.516		185	1867	680747	180.877		185	0.556	501.851	2.521
186	2182	711802	211.932		186	2738	718906	219.036		186	1593	512359	12.489		186	2539	700111	200.241		186	0.573	502.362	3.032
187	1875	695668	195.798		187	2282	686222	186.352		187	2282	507378	7.508		187	1801	684147	184.277		187	1.485	501.508	2.178
188	2796	722404	222.534		188	1469	686989	187.119		188	3161	513530	13.66		188	2091	682833	182.963		188	1.452	501.606	2.276
189	2141	779876	280.006		189	1693	663284	163.414		189	1759	511033	11.163		189	2406	657131	157.261		189	0.647	501.244	1.914
190	3062	772469	272.599		190	3294	739814	239.944		190	1875	516779	16.909		190	1751	646706	146.836		190	0.556	501.507	2.177
191	2456	686338	186.468		191	2415	676684	176.814		191	1543	519048	19.178		191	2481	701358	201.488		191	0.639	503.078	3.748
192	2332	622722	122.852		192	3651	670152	170.282		192	1817	517795	17.925		192	1643	679939	180.069		192	0.954	500.522	1.192
193	2589	640583	140.713		193	2149	730054	230.184		193	2207	508549	8.679		193	3435	735572	235.702		193	1.610	501.526	2.196
194	2481	709769	209.899		194	2838	769266	269.396		194	2539	507026	7.156		194	2182	658707	158.837		194	1.485	501.877	2.547
195	1485	717223	217.353		195	3435	702077	202.207		195	2647	506608	6.738		195	2597	652006	152.136		195	0.772	502.720	3.39
196	2166	740203	240.333		196	2962	703787	203.917		196	2879	505280	5.41		196	2871	703939	204.069		196	1.079	501.469	2.139
197	2796	749976	250.106		197	3726	717445	217.575		197	2697	510474	10.604		197	1875	719960	220.09		197	1.203	502.469	3.139
198	1494	737344	237.474		198	2971	677888	178.018		198	2489	505410	5.54		198	2050	669668	169.798		198	1.261	502.454	3.124
199	1875	738190	238.32		199	2448	664705	164.835		199	2373	516983	17.113		199	1909	661613	161.743		199	1.079	501.569	2.239
200	1552	737203	237.333		200	2224	680504	180.634		200	2149	506201	6.331		200	2116	679855	179.985		200	1.145	501.014	1.684
201	2091	749127	249.257		201	2091	669464	169.594		201	2033	506767	6.897		201	1543	686414	186.544		201	0.838	501.574	2.244
202	2381	721568	221.698		202	2016	718967	219.097		202	2971	508070	8.2		202	1353	664877	165.007		202	1.502	502.812	3.482
203	2647	706875	207.005		203	2182	694160	194.29		203	1967	510409	10.539		203	3029	685830	185.96		203	0.888	501.738	2.408
204	1585	702984	203.114		204	2921	682497	182.627		204	1983	508393	8.523		204	2249	697358	197.488		204	1.070	501.411	2.081
205	1660	725225	225.355		205	2929	713079	213.209		205	3327	513875	14.005		205	2381	699031	199.161		205	1.087	501.481	2.151
206	2913	729217	229.347		206	2680	688920	189.05		206	1975	508916	9.046		206	1875	729695	229.825		206	0.680	502.854	3.524
207	2539	686931	187.061		207	2655	682434	182.564		207	2929	505669	5.799		207	1568	707661	207.791		207	1.626	502.342	3.012
208	2788	711738	211.868		208	3543	676696	176.826		208	1676	508599	8.729		208	1767	717667	217.797		208	0.996	502.458	3.128
209	2315	742305	242.435		209	2979	662223	162.353		209	3054	512378	12.508		209	1784	740847	240.977		209	0.689	501.795	2.465
210	1933	622532	122.662		210	2348	691166	191.296		210	1826	513509	13.639		210	2813	741858	241.988		210	0.946	502.167	2.837
211	1452	676383	176.513		211	2539	687650	187.78		211	1933	513807	13.937		211	2846	703277	203.407		211	1.452	501.057	1.727
212	2854	657610	157.74		212	1601	672047	172.177		212	2025	507385	7.515		212	1651	676935	177.065		212	1.095	501.962	2.632
213	1635	601772	101.902		213	2539	726683	226.813		213	2232	510862	10.992		213	2133	665393	165.523		213	0.763	501.022	1.692
214	1012	687254	187.384		214	2290	663431	163.561		214	1618	518482	18.612		214	1651	695372	195.502		214	0.514	502.032	2.702
215	1344	694821	194.951		215	2149	663734	163.864		215	2191	507807	7.937		215	1900	674179	174.309		215	0.722	501.448	2.118
216	1502	719215	219.345		216	2771	682740	182.87		216	2116	513702	13.832		216	2357	668947	169.077		216	0.597	500.722	1.392
217	2464	735195	235.325		217	4024	691814	191.944		217	2556	511065	11.195		217	2489	689243	189.373		217	1.228	502.041	2.711
218	2224	720780	220.91		218	2464	688478	188.608		218	2357	509366	9.496		218	2813	691130	191.26		218	1.137	500.883	1.553
219	2440	699078	199.208		219	2979	688568	188.698		219	1734	507545	7.675		219	2257	652478	152.608		219	1.211	501.459	2.129
220	1087	719198	219.328		220	2157	709785	209.915		220	1917	509290	9.42		220	2464	653855	153.985		220	0.772	500.925	1.595
221	3236	602736	102.866		221	4132	706127	206.257		221	2290	514228	14.358		221	2697	656742	156.872		221	0.656	501.772	2.442
222	2448	706149	206.279		222	2274	706438	206.568		222	2257	511706	11.836		222	2149	674730	174.86		222	1.004	501.810	2.48
223	1809	711876	212.006		223	1809	713133	213.263		223	2647	510552	10.682		223	2440	680003	180.133		223	1.079	502.492	3.162
224	2581	748138	248.268		224	1925	733078	233.208		224	2581	510830	10.96		224	2373	703962	204.092		224	0.896	500.611	1.281
225	2680	689889	190.019		225	1601	687073	187.203		225	2282	511796	11.926		225	2257	684261	184.391		225	1.046	500.841	1.511
226	1452	715949	216.079		226	1626	699658	199.788		226	2050	515385	15.515		226	2381	682711	182.841		226	0.606	502.589	3.259
227	1436	737185	237.315		227	2406	750469	250.599		227	2232	511862	11.992		227	2340	696220	196.35		227	1.029	502.185	2.855
228	2141	689465	189.595		228	2116	712341	212.471		228	2630	509297	9.427		228	2282	675000	175.13		228	1.046	500.929	1.599
229	1842	670644	170.774		229	2415	711519	211.649		229	2166	514027	14.157		229	2216	732828	232.958		229	0.921	500.342	1.012
230	1784	677600	177.73		230	2481	712244	212.374		230	1917	514771	14.901		230	2664	695470	195.6		230	1.029	501.274	1.944
231	1925	719302	219.432		231	2274	713942	214.072		231	1618	513682	13.812		231	1726	669404	169.534		231	0.996	500.817	1.487
232	2373	714514	214.644		232	2008	697112	197.242		232	2108	510756	10.886		232	1834	674014	174.144		232	1.170	502.511	3.181
233	1668	611990	112.12		233	2398	693419	193.549		233	2863	508867	8.997		233	2564	738618	238.748		233	1.220	501.327	1.997
234	1477	719904	220.034		234	3145	779892	280.022		234	1967	505460	5.59		234	2456	698466	198.596		234	0.929	500.080	0.75
235	1369	614539	114.669		235	1784	699042	199.172		235	1792	511009	11.139		235	1842	674959	175.089		235	0.680	503.171	3.841
236	2332	660591	160.721		236	1601	712969	213.099		236	2274	510172	10.302		236	0.913	678155	178.285		236	1.253	501.490	2.16
237	1726	702490	202.62		237	3983	731846	231.976		237	1734	511081	11.211		237	1892	681829	181.959		237	0.772	501.065	1.735
238	2348	698088	198.218		238	2157	694281	194.411		238	1892	509439	9.569		238	2249	694244	194.374		238	1.220	501.599	2.269
239	1585	679471	179.601		239	2581	694958	195.088		239	1726	511159	11.289		239	1668	701498	201.628		239	1.643	502.172	2.842
240	3634	725386	225.516		240	3244	713604	213.734		240	1900	513245	13.375		240	1975	734899	235.029		240	0.465	500.786	1.456
241	2473	684248	184.378		241	3004	744818	244.948		241	2531	511859	11.989		241	1867	729049	229.179		241	0.871	500.381	1.051
242	2216	680798	180.928		242	3883	723934	224.064		242	1967	523384	23.514		242	2498	740870	241		242	0.963	500.862	1.532
243	2489	730767	230.897		243	1958	777547	277.677		243	3070	513054	13.184		243	2149	710506	210.636		243	1.145	501.797	2.467
244	2547	756221	256.351		244	2323	753079	253.209		244	2796	523697	23.827		244	2962	675619	175.749		244	0.971	501.248	1.918
245	1859	650290	150.42		245	2962	739611	239.741		245	2614	517883	18.013		245	1328	709712	209.842		245	0.639	500.364	1.034
246	2074	681936	182.066		246	2191	701485	201.615		246	2108	517748	17.878		246	2547	689691	189.821		246	1.145	500.355	1.025
247	2157	631904	132.034		247	1884	672419	172.549		247	1494	510022	10.152		247	2415	703897	204.027		247	0.656	501.038	1.708
248	2913	631447	131.577		248	1668	706478	206.608		248	2572	513990	14.12		248	2141	691225	191.355		248	1.079	501.254	1.924
249	1709	675825	175.955		249	1759	674986	175.116		249	2987	512581	12.711		249	2282	680149	180.279		249	0.647	500.538	1.208
250	2340	720631	220.761		250	2464	691226	191.356		250	2008	513665	13.795		250	3103	693083	193.213		250	0.880	500.764	1.434
251	2016	675774	175.904		251	2547	712000	212.13		251	2597	515450	15.58		251	2606	741096	241.226		251	0.838	501.178	1.848
252	2041	659967	160.097		252	2680	725477	225.607		252	2448	516814	16.944		252	2506	729036	229.166		252	1.178	501.218	1.888
253	1552	662861	162.991		253	1809	693628	193.758		253	1767	515728	15.858		253	2830	697912	198.042		253	0.548	501.636	2.306
254	2216	602858	102.988		254	1676	718599	218.729		254	1900	515358	15.488		254	2340	691238	191.368		254	0.498	501.567	2.237
255	1568	655450	155.58		255	2713	697590	197.72		255	1543	511613	11.743		255	1626	685270	185.4		255	0.622	500.547	1.217
256	2074	655328	155.458		256	2796	728261	228.391		256	1585	515660	15.79		256	1867	697431	197.561		256	0.730	500.034	0.704
257	1552	578465	78.595		257	2182	681901	182.031		257	1543	513737	13.867		257	1917	746727	246.857		257	1.054	501.835	2.505
258	1867	620218	120.348		258	2630	672669	172.799		258	3294	507743	7.873		258	2556	708458	208.588		258	0.722	501.184	1.854
259	2705	691469	191.599		259	2050	701490	201.62		259	2381	521101	21.231		259	1884	723286	223.416		259	1.021	500.772	1.442
260	2672	689413	189.543		260	2572	701290	201.42		260	1618	511026	11.156		260	1809	728839	228.969		260	0.664	502.362	3.032
261	2240	679519	179.649		261	3120	684912	185.042		261	1743	511386	11.516		261	2755	709377	209.507		261	1.170	501.638	2.308
262	2489	698307	198.437		262	2091	673679	173.809		262	1718	511300	11.43		262	2572	730977	231.107		262	1.245	501.507	2.177
263	2174	700168	200.298		263	2813	685071	185.201		263	1485	511631	11.761		263	3261	742443	242.573		263	1.361	502.409	3.079
264	2630	611126	111.256		264	1826	667705	167.835		264	2456	508264	8.394		264	2589	698199	198.329		264	1.170	502.092	2.762
265	2489	585857	85.987		265	2398	673644	173.774		265	1684	511818	11.948		265	2307	698759	198.889		265	1.062	500.859	1.529
266	2390	707031	207.161		266	1884	728740	228.87		266	1693	508064	8.194		266	2282	743000	243.13		266	1.361	499.860	0.53
267	2249	639598	139.728		267	1975	714420	214.55		267	1792	511694	11.824		267	2133	681304	181.434		267	0.780	500.213	0.883
268	1402	648976	149.106		268	2058	699718	199.848		268	0.913	520727	20.857		268	2854	744703	244.833		268	0.423	501.961	2.631
269	2996	725684	225.814		269	2257	728805	228.935		269	1693	513005	13.135		269	2315	702154	202.284		269	0.606	501.164	1.834
270	1933	679579	179.709		270	1991	705621	205.751		270	1826	505914	6.044		270	1660	745440	245.57		270	1.601	502.000	2.67
271	1203	638297	138.427		271	2398	732256	232.386		271	2523	510750	10.88		271	2315	680667	180.797		271	0.921	499.685	0.355
272	1693	729417	229.547		272	1436	720630	220.76		272	2564	513981	14.111		272	1942	720966	221.096		272	1.079	501.162	1.832
273	1950	698340	198.47		273	1859	715366	215.496		273	2182	509163	9.293		273	2456	672257	172.387		273	0.631	503.145	3.815
274	1601	705845	205.975		274	2016	695860	195.99		274	1958	517466	17.596		274	2348	695958	196.088		274	0.523	500.381	1.051
275	2240	703907	204.037		275	1643	706379	206.509		275	1991	520017	20.147		275	2647	716495	216.625		275	1.527	502.424	3.094
276	2622	728551	228.681		276	2232	714279	214.409		276	2606	523860	23.99		276	2091	680298	180.428		276	0.589	500.535	1.205
277	1593	667068	167.198		277	1601	704280	204.41		277	2141	510783	10.913		277	1884	645665	145.795		277	0.498	500.583	1.253
278	2116	697945	198.075		278	2722	706052	206.182		278	2722	511579	11.709		278	2232	707580	207.71		278	0.448	502.667	3.337
279	1900	737201	237.331		279	2390	684417	184.547		279	1991	514379	14.509		279	1983	651013	151.143		279	2.157	501.277	1.947
280	1519	688492	188.622		280	2937	658404	158.534		280	2000	511556	11.686		280	3958	707224	207.354		280	0.730	501.261	1.931
281	1693	720971	221.101		281	2282	664327	164.457		281	2838	519380	19.51		281	3087	698605	198.735		281	1.560	501.745	2.415
282	2157	759835	259.965		282	2058	642855	142.985		282	1751	521455	21.585		282	3303	705020	205.15		282	1.004	501.818	2.488
283	1900	675721	175.851		283	2448	697088	197.218		283	1942	517944	18.074		283	2506	702179	202.309		283	0.846	501.500	2.17
284	2315	696000	196.13		284	2713	679535	179.665		284	2332	514794	14.924		284	2946	698896	199.026		284	0.780	501.170	1.84
285	2581	684421	184.551		285	3054	636666	136.796		285	1676	520683	20.813		285	2664	685847	185.977		285	0.597	500.458	1.128
286	2440	714143	214.273		286	2041	662276	162.406		286	1909	509652	9.782		286	2680	700882	201.012		286	0.431	498.673	-0.657
287	1353	706429	206.559		287	3128	660828	160.958		287	2108	513776	13.906		287	2630	704076	204.206		287	1.477	501.444	2.114
288	1386	736856	236.986		288	4141	670693	170.823		288	2464	518168	18.298		288	2996	703222	203.352		288	0.573	501.754	2.424
289	3286	718184	218.314		289	2191	655436	155.566		289	2614	517943	18.073		289	2116	715051	215.181		289	1.046	501.810	2.48
290	1419	686690	186.82		290	2050	645761	145.891		290	3236	516803	16.933		290	1353	679055	179.185		290	0.614	501.932	2.602
291	1419	665409	165.539		291	3842	660819	160.949		291	2240	512707	12.837		291	1270	673471	173.601		291	0.431	501.635	2.305
292	1560	763170	263.3		292	2133	700926	201.056		292	1884	523753	23.883		292	2050	680158	180.288		292	1.253	502.073	2.743
293	2921	765869	265.999		293	2174	661179	161.309		293	2124	512262	12.392		293	2000	711145	211.275		293	0.498	501.850	2.52
294	2149	825903	326.033		294	2357	667507	167.637		294	1958	511216	11.346		294	2108	740866	240.996		294	1.129	501.169	1.839
295	1286	667761	167.891		295	1991	651433	151.563		295	2066	513044	13.174		295	2531	736469	236.599		295	1.270	500.863	1.533
296	2299	698004	198.134		296	2016	697798	197.928		296	1942	514889	15.019		296	2713	727352	227.482		296	1.104	502.000	2.67
297	2299	721606	221.736		297	1643	694934	195.064		297	2016	520469	20.599		297	2996	716936	217.066		297	0.456	502.236	2.906
298	2174	714870	215		298	1892	733645	233.775		298	1826	514095	14.225		298	2547	668121	168.251		298	1.245	501.513	2.183
299	1801	731774	231.904		299	1684	712182	212.312		299	2788	511051	11.181		299	1917	664922	165.052		299	0.465	501.107	1.777
300	1933	756279	256.409		300	2971	699263	199.393		300	1527	511929	12.059		300	3178	669251	169.381		300	0.971	501.299	1.969
301	1718	707014	207.144		301	1834	721262	221.392		301	2074	511900	12.03		301	3153	685487	185.617		301	0.938	500.796	1.466
302	2091	661849	161.979		302	2299	706982	207.112		302	1859	511263	11.393		302	2091	637433	137.563		302	0.747	501.833	2.503
303	2149	718699	218.829		303	1660	660105	160.235		303	3095	507598	7.728		303	3228	730380	230.51		303	0.672	500.506	1.176
304	3103	734353	234.483		304	1684	692000	192.13		304	2381	511948	12.078		304	2174	690359	190.489		304	1.336	501.547	2.217
305	2946	753687	253.817		305	1884	686370	186.5		305	1967	518819	18.949		305	2664	645847	145.977		305	0.963	501.836	2.506
306	1577	656900	157.03		306	2191	673667	173.797		306	2431	508020	8.15		306	2390	645604	145.734		306	0.581	501.657	2.327
307	2340	666777	166.907		307	1709	665947	166.077		307	2008	517037	17.167		307	2738	647736	147.866		307	0.855	500.155	0.825
308	1519	676863	176.993		308	1942	640543	140.673		308	2232	516089	16.219		308	3386	659828	159.958		308	1.129	501.566	2.236
309	1734	659005	159.135		309	2357	686637	186.767		309	1991	514812	14.942		309	2390	650257	150.387		309	0.631	501.276	1.946
310	2099	729265	229.395		310	1485	664737	164.867		310	1552	517615	17.745		310	1875	666518	166.648		310	1.054	500.661	1.331
311	2166	718866	218.996		311	3369	682512	182.642		311	3095	509008	9.138		311	1776	686953	187.083		311	0.938	500.708	1.378
312	2498	613332	113.462		312	2763	682712	182.842		312	2157	517931	18.061		312	1958	701254	201.384		312	1.726	500.351	1.021
313	2506	675172	175.302		313	3361	678454	178.584		313	2672	513736	13.866		313	3361	683620	183.75		313	0.805	501.320	1.99
314	2257	646357	146.487		314	1917	724065	224.195		314	1859	508317	8.447		314	3327	723963	224.093		314	0.788	501.295	1.965
315	2589	697955	198.085		315	2581	698563	198.693		315	1684	511153	11.283		315	1942	701675	201.805		315	0.573	501.551	2.221
316	2157	707104	207.234		316	2705	709982	210.112		316	1618	509113	9.243		316	2332	646751	146.881		316	0.506	500.869	1.539
317	3344	662769	162.899		317	3452	718457	218.587		317	2124	522594	22.724		317	2074	685064	185.194		317	0.755	501.352	2.022
318	2332	719737	219.867		318	3103	703735	203.865		318	1950	511340	11.47		318	3253	657847	157.977		318	0.888	499.570	0.24
319	2755	687298	187.428		319	2722	695424	195.554		319	2050	516883	17.013		319	2838	676146	176.276		319	0.631	501.118	1.788
320	1925	686448	186.578		320	2249	739904	240.034		320	2025	528582	28.712		320	2722	674939	175.069		320	0.672	500.642	1.312
321	2689	706870	207		321	1933	765773	265.903		321	1535	513881	14.011		321	2730	644337	144.467		321	0.705	500.365	1.035
322	3037	685847	185.977		322	1942	722718	222.848		322	2365	506698	6.828		322	2025	659197	159.327		322	0.846	499.716	0.386
323	2763	683565	183.695		323	2771	717066	217.196		323	1684	514079	14.209		323	2357	653211	153.341		323	1.718	500.188	0.858
324	1784	642577	142.707		324	2025	684652	184.782		324	2531	508964	9.094		324	2016	651938	152.068		324	0.979	501.839	2.509
325	2050	677413	177.543		325	2821	717291	217.421		325	2365	512140	12.27		325	2348	631071	131.201		325	0.797	500.865	1.535
326	2025	666451	166.581		326	3145	738557	238.687		326	2564	513272	13.402		326	1967	677895	178.025		326	1.120	501.533	2.203
327	1336	638398	138.528		327	3726	726243	226.373		327	1826	507159	7.289		327	2423	657123	157.253		327	0.896	500.602	1.272
328	2473	672701	172.831		328	2813	707230	207.36		328	1967	514861	14.991		328	2796	662389	162.519		328	0.971	501.530	2.2
329	2141	615364	115.494		329	1552	716706	216.836		329	2315	512789	12.919		329	2124	619129	119.259		329	0.821	499.970	0.64
330	2788	680798	180.928		330	2415	773498	273.628		330	2000	525668	25.798		330	1701	685771	185.901		330	0.871	500.257	0.927
331	2249	672542	172.672		331	2224	689235	189.365		331	3892	506482	6.612		331	2481	706916	207.046		331	0.838	499.713	0.383
332	1402	666982	167.112		332	3402	741202	241.332		332	2157	507042	7.172		332	2489	678383	178.513		332	0.705	500.682	1.352
333	1900	652131	152.261		333	2556	711042	211.172		333	1942	508645	8.775		333	2166	652690	152.82		333	0.763	501.609	2.279
334	2547	675993	176.123		334	3161	696171	196.301		334	2083	511869	11.999		334	2091	681710	181.84		334	0.523	502.317	2.987
335	1643	678273	178.403		335	2863	738191	238.321		335	1668	509567	9.697		335	2257	708820	208.95		335	0.871	501.438	2.108
336	2348	652636	152.766		336	3369	737813	237.943		336	1543	510726	10.856		336	3435	692500	192.63		336	0.498	499.300	-0.03
337	3510	634161	134.291		337	2257	725132	225.262		337	1651	511291	11.421		337	3394	687000	187.13		337	1.261	500.276	0.946
338	2838	692904	193.034		338	2464	735441	235.571		338	2473	507349	7.479		338	2664	694312	194.442		338	1.079	502.600	3.27
339	1601	621440	121.57		339	1842	714824	214.954		339	2689	516478	16.608		339	2299	677238	177.368		339	0.506	500.361	1.031
340	2157	644727	144.857		340	2921	737003	237.133		340	2581	512746	12.876		340	2307	694676	194.806		340	1.112	501.381	2.051
341	1859	635906	136.036		341	3518	769651	269.781		341	1543	510344	10.474		341	2854	744451	244.581		341	0.838	501.891	2.561
342	2108	659291	159.421		342	2672	702382	202.512		342	2655	511347	11.477		342	2099	718423	218.553		342	0.639	501.455	2.125
343	1850	780717	280.847		343	2207	697929	198.059		343	1933	506099	6.229		343	3593	726741	226.871		343	0.938	500.425	1.095
344	2232	626067	126.197		344	2929	683215	183.345		344	1900	505803	5.933		344	1867	697484	197.614		344	1.427	501.878	2.548
345	2016	670667	170.797		345	2124	691707	191.837		345	1809	509693	9.823		345	1792	671778	171.908		345	1.601	502.249	2.919
346	1892	655662	155.792		346	3211	719013	219.143		346	1660	508900	9.03		346	2489	703270	203.4		346	1.195	502.062	2.732
347	1535	639600	139.73		347	2274	688055	188.185		347	2689	507793	7.923		347	2299	723747	223.877		347	0.896	502.083	2.753
348	2597	664578	164.708		348	1867	748458	248.588		348	2431	508536	8.666		348	2357	725764	225.894		348	1.344	502.401	3.071
349	1684	681739	181.869		349	3825	716939	217.069		349	1593	511130	11.26		349	2033	712122	212.252		349	0.921	502.387	3.057
350	3244	699299	199.429		350	3427	705160	205.29		350	2249	510613	10.743		350	2216	765266	265.396		350	0.880	501.726	2.396
351	3402	736237	236.367		351	2639	704434	204.564		351	2556	515821	15.951		351	1991	738850	238.98		351	0.730	501.602	2.272
352	1593	743922	244.052		352	3834	760117	260.247		352	1178	509951	10.081		352	2041	707878	208.008		352	1.004	502.479	3.149
353	2191	699057	199.187		353	3037	729467	229.597		353	2058	513919	14.049		353	2830	743956	244.086		353	1.419	501.807	2.477
354	1950	681745	181.875		354	3269	688261	188.391		354	2830	505592	5.722		354	1925	706060	206.19		354	0.755	500.495	1.165
355	1867	678436	178.566		355	2381	691934	192.064		355	1909	510848	10.978		355	1668	719338	219.468		355	1.195	501.757	2.427
356	1601	705549	205.679		356	2041	768150	268.28		356	2216	503629	3.759		356	3062	717756	217.886		356	0.772	501.237	1.907
357	2199	678177	178.307		357	2091	687683	187.813		357	1834	503792	3.922		357	2000	720564	220.694		357	1.129	500.897	1.567
358	1676	622673	122.803		358	2290	698308	198.438		358	2489	506950	7.08		358	1875	722752	222.882		358	0.763	501.913	2.583
359	1884	672388	172.518		359	1884	714507	214.637		359	2149	511568	11.698		359	2133	683385	183.515		359	0.730	502.534	3.204
360	2415	689536	189.666		360	1734	689574	189.704		360	1925	506543	6.673		360	2074	744108	244.238		360	0.539	502.154	2.824
361	1942	665188	165.318		361	2074	718612	218.742		361	3319	506660	6.79		361	2124	706551	206.681		361	1.286	501.039	1.709
362	1801	708986	209.116		362	3336	719522	219.652		362	2589	511375	11.505		362	2647	691107	191.237		362	0.581	501.057	1.727
363	2813	701906	202.036		363	2796	708315	208.445		363	2606	508204	8.334		363	1577	713068	213.198		363	0.780	502.053	2.723
364	2025	702016	202.146		364	3560	739790	239.92		364	2323	511521	11.651		364	1850	666529	166.659		364	0.987	501.034	1.704
365	2473	698440	198.57		365	1709	721102	221.232		365	1402	512828	12.958		365	2506	718404	218.534		365	0.846	500.990	1.66
366	1651	628191	128.321		366	2058	716161	216.291		366	2224	513802	13.932		366	1585	684602	184.732		366	0.780	500.681	1.351
367	2141	693132	193.262		367	3834	744851	244.981		367	2805	512879	13.009		367	2556	789412	289.542		367	0.705	501.965	2.635
368	2274	683653	183.783		368	2954	722020	222.15		368	2722	510284	10.414		368	2133	730459	230.589		368	0.946	502.500	3.17
369	1917	673706	173.836		369	3029	723277	223.407		369	1892	510417	10.547		369	2705	718755	218.885		369	0.656	502.190	2.86
370	2066	662972	163.102		370	3128	755499	255.629		370	2257	510331	10.461		370	1519	712650	212.78		370	1.535	502.465	3.135
371	2730	686426	186.556		371	2464	727502	227.632		371	2224	510922	11.052		371	1560	721000	221.13		371	0.680	502.524	3.194
372	2481	667358	167.488		372	2564	713958	214.088		372	1684	513660	13.79		372	1983	725795	225.925		372	0.913	501.336	2.006
373	1850	672229	172.359		373	3402	664566	164.696		373	1427	513773	13.903		373	1909	731583	231.713		373	0.606	501.603	2.273
374	1635	689939	190.069		374	3651	713591	213.721		374	2423	514962	15.092		374	1892	702895	203.025		374	0.763	501.011	1.681
375	2630	719839	219.969		375	2730	704790	204.92		375	2058	507226	7.356		375	2697	703495	203.625		375	1.402	501.509	2.179
376	1834	730873	231.003		376	4622	707309	207.439		376	1776	520636	20.766		376	2572	715816	215.946		376	1.037	501.552	2.222
377	2489	718357	218.487		377	2207	705688	205.818		377	2149	520008	20.138		377	1950	719881	220.011		377	0.672	501.198	1.868
378	2025	703369	203.499		378	2763	686598	186.728		378	1925	515185	15.315		378	2664	724006	224.136		378	1.601	501.896	2.566
379	2655	710512	210.642		379	1693	722324	222.454		379	2398	508706	8.836		379	1386	699880	200.01		379	0.921	501.468	2.138
380	1543	688473	188.603		380	1718	730256	230.386		380	1909	520013	20.143		380	1618	676672	176.802		380	0.664	500.450	1.12
381	1319	696472	196.602		381	2315	682283	182.413		381	2357	516778	16.908		381	1767	663502	163.632		381	0.821	502.465	3.135
382	2307	702263	202.393		382	3153	760847	260.977		382	2755	509383	9.513		382	1626	700306	200.436		382	0.498	500.950	1.62
383	1917	718087	218.217		383	3336	714274	214.404		383	2722	507619	7.749		383	2813	734174	234.304		383	0.556	502.075	2.745
384	1809	741729	241.859		384	2713	699058	199.188		384	2830	512240	12.37		384	2713	717113	217.243		384	0.581	503.700	4.37
385	2747	731284	231.414		385	2348	708173	208.303		385	2174	511111	11.241		385	3203	688725	188.855		385	0.938	501.566	2.236
386	1402	699355	199.485		386	2033	737241	237.371		386	1875	511558	11.688		386	2489	753963	254.093		386	0.996	501.917	2.587
387	2539	729369	229.499		387	2639	751355	251.485		387	2282	515942	16.072		387	4448	691950	192.08		387	1.452	501.177	1.847
388	1776	654491	154.621		388	1776	765000	265.13		388	2381	513627	13.757		388	1568	693185	193.315		388	1.178	501.676	2.346
389	3020	701431	201.561		389	2904	717957	218.087		389	2581	510547	10.677		389	1162	690650	190.78		389	1.336	502.602	3.272
390	2116	639553	139.683		390	2074	774416	274.546		390	1676	511396	11.526		390	2083	689494	189.624		390	0.971	502.701	3.371
391	1510	690577	190.707		391	2025	718303	218.433		391	1826	518914	19.044		391	2481	715244	215.374		391	0.581	502.857	3.527
392	1361	717598	217.728		392	3037	724489	224.619		392	1651	516779	16.909		392	1684	685532	185.662		392	1.004	501.595	2.265
393	1917	713299	213.429		393	2937	769879	270.009		393	2025	517398	17.528		393	2415	713072	213.202		393	0.597	501.250	1.92
394	2000	702315	202.445		394	2174	718111	218.241		394	2506	513192	13.322		394	1601	700477	200.607		394	0.763	502.098	2.768
395	2340	702794	202.924		395	2240	716367	216.497		395	1776	521444	21.574		395	1560	689580	189.71		395	1.012	501.934	2.604
396	1718	696411	196.541		396	1676	714728	214.858		396	2066	511739	11.869		396	1792	717347	217.477		396	1.286	502.600	3.27
397	1494	691328	191.458		397	1668	673512	173.642		397	2216	516041	16.171		397	1950	704804	204.934		397	0.415	503.920	4.59
398	1452	711846	211.976		398	1643	684672	184.802		398	1743	512048	12.178		398	3178	709885	210.015		398	0.821	502.919	3.589
399	2008	736488	236.618		399	1884	686965	187.095		399	2531	513187	13.317		399	1975	693803	193.933		399	0.921	502.189	2.859
400	3709	752463	252.593		400	2016	684226	184.356		400	1660	511490	11.62		400	1684	700995	201.125		400	0.821	503.172	3.842
401	2191	731542	231.672		401	2323	703139	203.269		401	1693	512775	12.905		401	2713	715688	215.818		401	1.170	502.007	2.677
402	1917	690883	191.013		402	2531	737616	237.746		402	1826	513455	13.585		402	2083	695088	195.218		402	1.021	501.854	2.524
403	2033	618951	119.081		403	3170	699895	200.025		403	2141	516202	16.332		403	3452	690959	191.089		403	2.116	500.965	1.635
404	2705	704089	204.219		404	2033	735127	235.257		404	2282	518396	18.526		404	1842	693392	193.522		404	0.788	502.863	3.533
405	3178	635504	135.634		405	2299	739466	239.596		405	2705	511031	11.161		405	1278	645032	145.162		405	0.631	502.355	3.025
406	2124	696355	196.485		406	2771	686123	186.253		406	2307	515576	15.706		406	1220	678395	178.525		406	1.527	502.359	3.029
407	2913	737578	237.708		407	2904	707363	207.493		407	3361	531126	31.256		407	1867	676253	176.383		407	1.095	502.318	2.988
408	1684	741867	241.997		408	2390	724312	224.442		408	1958	520220	20.35		408	1568	698455	198.585		408	1.236	501.799	2.469
409	2000	726041	226.171		409	2763	692856	192.986		409	3419	507468	7.598		409	2888	707532	207.662		409	0.606	501.877	2.547
410	2116	689796	189.926		410	2523	729020	229.15		410	1286	516200	16.33		410	1933	672000	172.13		410	1.693	502.039	2.709
411	2854	747831	247.961		411	2788	726021	226.151		411	1933	517605	17.735		411	1560	659181	159.311		411	1.236	500.926	1.596
412	2630	706823	206.953		412	2896	723135	223.265		412	2622	507396	7.526		412	2141	675209	175.339		412	1.361	500.463	1.133
413	2581	758965	259.095		413	1892	712759	212.889		413	1884	507167	7.297		413	2564	688841	188.971		413	1.353	502.485	3.155
414	2124	743922	244.052		414	2821	730415	230.545		414	2257	520077	20.207		414	2589	732798	232.928		414	1.120	501.252	1.922
415	1610	699985	200.115		415	1909	710265	210.395		415	2406	508310	8.44		415	1469	699333	199.463		415	0.672	502.778	3.448
416	1610	700366	200.496		416	1826	678032	178.162		416	1784	514888	15.018		416	1477	699876	200.006		416	0.689	500.578	1.248
417	1601	687891	188.021		417	2481	759706	259.836		417	1718	516425	16.555		417	2348	626784	126.914		417	1.286	502.368	3.038
418	1643	702141	202.271		418	2589	741455	241.585		418	1676	524361	24.491		418	1684	683778	183.908		418	0.556	500.522	1.192
419	2000	703004	203.134		419	3875	710893	211.023		419	2000	519705	19.835		419	3294	716975	217.105		419	1.328	500.906	1.576
420	2614	737467	237.597		420	2639	722349	222.479		420	2547	513463	13.593		420	2896	712559	212.689		420	1.245	500.860	1.53
421	1477	690646	190.776		421	2597	610224	110.354		421	3610	510214	10.344		421	2224	726832	226.962		421	0.846	502.863	3.533
422	1510	640396	140.526		422	3435	701713	201.843		422	2655	505428	5.558		422	1958	729453	229.583		422	0.772	509.839	10.509
423	2904	700137	200.267		423	3004	699881	200.011		423	2041	512110	12.24		423	2033	717833	217.963		423	1.228	501.081	1.751
424	2332	725214	225.344		424	2365	726933	227.063		424	2929	512507	12.637		424	3195	741148	241.278		424	1.261	500.704	1.374
425	1718	679159	179.289		425	1676	727208	227.338		425	2689	512485	12.615		425	2415	691498	191.628		425	1.079	501.423	2.093
426	2274	710755	210.885		426	2514	747096	247.226		426	2929	517280	17.41		426	3344	723298	223.428		426	1.037	500.800	1.47
427	2050	666628	166.758		427	2796	699852	199.982		427	3319	514752	14.882		427	2099	720506	220.636		427	1.253	502.298	2.968
428	1809	670899	171.029		428	1801	700853	200.983		428	2805	518488	18.618		428	2124	713922	214.052		428	0.987	500.899	1.569
429	2083	661558	161.688		429	2763	693811	193.941		429	2871	518633	18.763		429	2664	720984	221.114		429	0.805	501.691	2.361
430	2307	729248	229.378		430	1900	680472	180.602		430	1917	515307	15.437		430	2340	715702	215.832		430	0.929	500.241	0.911
431	1444	709402	209.532		431	2199	700996	201.126		431	1809	520862	20.992		431	3145	682169	182.299		431	0.871	508.905	9.575
432	3079	655318	155.448		432	1585	661366	161.496		432	1867	509009	9.139		432	2913	686348	186.478		432	1.120	501.200	1.87
433	1991	744992	245.122		433	1527	734223	234.353		433	3535	512643	12.773		433	3303	692698	192.828		433	0.415	500.460	1.13
434	2108	685563	185.693		434	2340	704858	204.988		434	2614	525533	25.663		434	3178	690807	190.937		434	0.871	500.610	1.28
435	2124	715656	215.786		435	2232	661268	161.398		435	1676	510960	11.09		435	2771	685539	185.669		435	0.556	501.478	2.148
436	1983	649163	149.293		436	1942	667829	167.959		436	2888	510902	11.032		436	1884	624286	124.416		436	0.763	501.457	2.127
437	1270	645007	145.137		437	2937	695972	196.102		437	2091	520389	20.519		437	2523	653010	153.14		437	1.236	502.268	2.938
438	1950	666434	166.564		438	1527	723228	223.358		438	1958	512945	13.075		438	2390	673712	173.842		438	0.929	500.652	1.322
439	1701	702468	202.598		439	2622	708443	208.573		439	2016	510296	10.426		439	2216	676577	176.707		439	0.797	500.542	1.212
440	2224	675254	175.384		440	2572	662665	162.795		440	3137	515085	15.215		440	3054	658832	158.962		440	0.647	500.987	1.657
441	2141	723174	223.304		441	2448	662078	162.208		441	2091	510460	10.59		441	1983	652335	152.465		441	1.178	500.620	1.29
442	2365	690779	190.909		442	2971	680858	180.988		442	3784	506860	6.99		442	1850	628072	128.202		442	0.921	500.559	1.229
443	1967	662426	162.556		443	2398	678235	178.365		443	1975	512895	13.025		443	1759	621042	121.172		443	0.564	499.691	0.361
444	2747	673958	174.088		444	1801	653406	153.536		444	2390	514188	14.318		444	2871	662286	162.416		444	0.747	501.256	1.926
445	1502	712890	213.02		445	1610	657521	157.651		445	2174	512931	13.061		445	1660	683830	183.96		445	0.697	499.857	0.527
446	2232	724442	224.572		446	1942	687252	187.382		446	1975	512441	12.571		446	1660	652630	152.76		446	0.921	500.505	1.175
447	1402	728586	228.716		447	2240	689481	189.611		447	2099	513763	13.893		447	2133	673132	173.262		447	0.473	500.982	1.652
448	1817	666411	166.541		448	2000	675722	175.852		448	2332	511473	11.603		448	2357	635187	135.317		448	2.456	500.189	0.859
449	2041	698931	199.061		449	2381	702077	202.207		449	1950	510672	10.802		449	2166	649686	149.816		449	1.104	499.752	0.422
450	1519	665087	165.217		450	2556	692834	192.964		450	1834	512335	12.465		450	1743	665367	165.497		450	0.929	499.821	0.491
451	2083	650116	150.246		451	1676	704188	204.318		451	2099	513107	13.237		451	2763	650216	150.346		451	1.336	500.360	1.03
452	4182	593516	93.646		452	2025	671664	171.794		452	1792	509389	9.519		452	2821	739509	239.639		452	1.220	501.007	1.677
453	1776	611696	111.826		453	1469	676045	176.175		453	2050	510696	10.826		453	1668	678129	178.259		453	0.913	500.200	0.87
454	2108	643634	143.764		454	1975	679521	179.651		454	2448	511776	11.906		454	1668	674836	174.966		454	0.656	499.595	0.265
455	1618	653631	153.761		455	2091	675067	175.197		455	1560	520404	20.534		455	1842	661613	161.743		455	0.855	500.126	0.796
456	2041	653228	153.358		456	3253	688727	188.857		456	1386	516168	16.298		456	2805	663151	163.281		456	1.419	500.012	0.682
457	2025	658947	159.077		457	2755	710404	210.534		457	1942	512017	12.147		457	3054	685022	185.152		457	0.680	500.878	1.548
458	2157	695435	195.565		458	2423	704808	204.938		458	1743	515738	15.868		458	2050	677514	177.644		458	0.772	499.247	-0.083
459	2879	713049	213.179		459	3087	669263	169.393		459	2182	508958	9.088		459	1925	693388	193.518		459	1.328	502.088	2.758
460	1527	698321	198.451		460	2730	658538	158.668		460	2166	506195	6.325		460	2597	668981	169.111		460	0.913	500.964	1.634
461	1535	672827	172.957		461	2614	679749	179.879		461	2813	509201	9.331		461	2091	640214	140.344		461	1.270	500.706	1.376
462	2182	678958	179.088		462	4713	752280	252.41		462	2996	510765	10.895		462	1884	674361	174.491		462	1.037	501.128	1.798
463	1502	655751	155.881		463	3693	717438	217.568		463	2415	514969	15.099		463	1411	687565	187.695		463	1.377	501.090	1.76
464	2174	707718	207.848		464	3792	663186	163.316		464	2265	518520	18.65		464	1643	652697	152.827		464	0.788	501.263	1.933
465	1510	654934	155.064		465	2929	697048	197.178		465	1635	513071	13.201		465	1975	693538	193.668		465	0.946	501.342	2.012
466	1875	677150	177.28		466	2191	667045	167.175		466	2929	514765	14.895		466	2174	709061	209.191		466	1.402	500.959	1.629
467	1751	681834	181.964		467	3742	681667	181.797		467	2074	515440	15.57		467	2174	684573	184.703		467	0.755	502.330	3
468	1494	673289	173.419		468	4049	684240	184.37		468	1933	514365	14.495		468	3062	712138	212.268		468	1.294	501.372	2.042
469	2962	623235	123.365		469	2630	695511	195.641		469	1743	510719	10.849		469	1826	655668	155.798		469	0.938	500.735	1.405
470	2091	643758	143.888		470	4066	777547	277.677		470	1967	511755	11.885		470	1967	650827	150.957		470	1.012	501.738	2.408
471	3361	736625	236.755		471	1983	753661	253.791		471	2440	518061	18.191		471	2240	640926	141.056		471	0.680	500.744	1.414
472	1568	693011	193.141		472	2531	728193	228.323		472	2149	519792	19.922		472	3352	686069	186.199		472	0.514	501.210	1.88
473	2191	704402	204.532		473	2830	701246	201.376		473	1942	512513	12.643		473	2672	660789	160.919		473	1.104	500.752	1.422
474	2423	748890	249.02		474	2830	701246	201.376		474	1344	514031	14.161		474	2539	660157	160.287		474	1.684	501.345	2.015
475	2232	715316	215.446		475	2091	674512	174.642		475	2141	516399	16.529		475	3004	674412	174.542		475	1.585	502.246	2.916
476	1718	697773	197.903		476	2705	747641	247.771		476	1842	514896	15.026		476	2821	701644	201.774		476	0.838	500.782	1.452
477	2946	604130	104.26		477	2116	702290	202.42		477	1983	512594	12.724		477	2713	690535	190.665		477	0.772	500.441	1.111
478	1693	631647	131.777		478	3095	730134	230.264		478	1568	515672	15.802		478	2464	652502	152.632		478	1.270	499.725	0.395
479	1925	643978	144.108		479	2216	692506	192.636		479	2008	517793	17.923		479	2796	721626	221.756		479	1.328	500.188	0.858
480	2066	575719	75.849		480	2664	688997	189.127		480	2680	524842	24.972		480	1718	625271	125.401		480	0.722	501.540	2.21
481	1875	600558	100.688		481	2166	706759	206.889		481	2108	514591	14.721		481	1643	623859	123.989		481	1.104	501.248	1.918
482	2299	674809	174.939		482	2124	714703	214.833		482	2572	508674	8.804		482	1668	660080	160.21		482	1.153	501.151	1.821
483	2556	676623	176.753		483	2464	693229	193.359		483	1535	514254	14.384		483	2016	672416	172.546		483	1.220	499.980	0.65
484	2680	699486	199.616		484	2996	725233	225.363		484	3369	516879	17.009		484	2332	664890	165.02		484	1.933	502.116	2.786
485	2265	708806	208.936		485	2058	672609	172.739		485	1527	514636	14.766		485	1917	646775	146.905		485	2.099	502.257	2.927
486	2431	726918	227.048		486	3070	646624	146.754		486	2083	510677	10.807		486	2216	661217	161.347		486	1.842	500.775	1.445
487	2041	662744	162.874		487	3518	630658	130.788		487	3228	526617	26.747		487	1792	645162	145.292		487	0.556	500.955	1.625
488	1311	666778	166.908		488	1826	714291	214.421		488	2124	509785	9.915		488	2821	663026	163.156		488	0.946	501.351	2.021
489	1776	656631	156.761		489	1850	702143	202.273		489	1369	515576	15.706		489	2805	638982	139.112		489	1.286	501.445	2.115
490	2390	642969	143.099		490	3319	709918	210.048		490	1394	518149	18.279		490	2962	646148	146.278		490	1.261	500.599	1.269
491	2871	681514	181.644		491	2240	710333	210.463		491	2108	511173	11.303		491	2174	667069	167.199		491	1.328	500.962	1.632
492	3294	632254	132.384		492	2348	707707	207.837		492	2323	514057	14.187		492	2689	692444	192.574		492	1.245	501.307	1.977
493	2506	610510	110.64		493	2738	678121	178.251		493	1585	512450	12.58		493	2099	683830	183.96		493	1.170	500.695	1.365
494	2074	605380	105.51		494	2498	653223	153.353		494	1950	513621	13.751		494	2921	669901	170.031		494	0.987	500.588	1.258
495	2531	655997	156.127		495	3319	673108	173.238		495	1734	507301	7.431		495	3427	690949	191.079		495	2.041	500.841	1.511
496	2572	632845	132.975		496	4166	658669	158.799		496	3278	511608	11.738		496	3883	728338	228.468		496	2.074	500.168	0.838
497	2996	676355	176.485		497	2448	641153	141.283		497	1850	512991	13.121		497	3070	701673	201.803		497	1.593	500.276	0.946
498	2099	659107	159.237		498	2597	617674	117.804		498	2041	516630	16.76		498	2987	681375	181.505		498	1.079	500.200	0.87
499	2041	712415	212.545		499	3825	626204	126.334		499	2290	514667	14.797		499	3120	660513	160.643		499	1.137	500.577	1.247
500	1477	602039	102.169		500	4000	663884	164.014		500	2755	515590	15.72		500	2572	664287	164.417		500	1.900	499.498	0.168
501	1087	609053	109.183		501	2614	703616	203.746		501	2074	513948	14.078		501	3726	575855	75.985		501	1.228	501.703	2.373
502	1577	700689	200.819		502	2182	684297	184.427		502	1801	519530	19.66		502	2888	620420	120.55		502	1.319	501.623	2.293
503	1411	702424	202.554		503	2630	770287	270.417		503	3261	514163	14.293		503	3327	632808	132.938		503	1.153	500.230	0.9
504	1767	664535	164.665		504	2755	705247	205.377		504	2440	526687	26.817		504	2730	670131	170.261		504	1.087	500.748	1.418
505	2257	690158	190.288		505	2747	691175	191.305		505	1751	517341	17.471		505	2274	674044	174.174		505	0.622	501.427	2.097
506	2672	678457	178.587		506	2440	632561	132.691		506	1933	509305	9.435		506	2323	658636	158.766		506	0.548	500.318	0.988
507	3327	701835	201.965		507	1477	634567	134.697		507	1618	510877	11.007		507	2116	754337	254.467		507	0.888	502.458	3.128
508	1942	648457	148.587		508	2199	704011	204.141		508	1709	514214	14.344		508	1958	669970	170.1		508	1.792	501.366	2.036
509	1950	692885	193.015		509	1709	708801	208.931		509	2547	518889	19.019		509	1892	689215	189.345		509	1.361	501.488	2.158
510	2025	660889	161.019		510	2008	713740	213.87		510	1759	512486	12.616		510	1933	700888	201.018		510	1.112	500.903	1.573
511	2216	635457	135.587		511	3543	687937	188.067		511	1892	515329	15.459		511	1684	680369	180.499		511	0.821	502.606	3.276
512	1419	629766	129.896		512	3278	717924	218.054		512	2091	514627	14.757		512	4157	691196	191.326		512	1.792	501.171	1.841
513	2771	687410	187.54		513	1452	727880	228.01		513	2066	518554	18.684		513	1402	684485	184.615		513	1.369	501.091	1.761
514	2531	704187	204.317		514	2523	684691	184.821		514	3029	514682	14.812		514	1751	682194	182.324		514	1.104	501.406	2.076
515	2440	676221	176.351		515	2987	686650	186.78		515	2381	513544	13.674		515	1701	697990	198.12		515	1.983	500.678	1.348
516	3012	656072	156.202		516	1859	671121	171.251		516	2373	519822	19.952		516	2448	697075	197.205		516	2.381	501.662	2.332
517	1933	622996	123.126		517	3079	702941	203.071		517	2647	511298	11.428		517	2473	644718	144.848		517	0.597	501.583	2.253
518	2971	720500	220.63		518	3236	674333	174.463		518	3361	521262	21.392		518	2456	670081	170.211		518	0.473	500.018	0.688
519	1527	650038	150.168		519	2581	642309	142.439		519	2589	511942	12.072		519	2547	731642	231.772		519	0.407	501.837	2.507
520	2249	693421	193.551		520	2755	621337	121.467		520	3145	514551	14.681		520	2307	753867	253.997		520	1.112	501.694	2.364
521	1759	654759	154.889		521	2606	658889	159.019		521	1759	511604	11.734		521	3518	755910	256.04		521	0.705	501.024	1.694
522	2016	728765	228.895		522	2971	658863	158.993		522	3668	513011	13.141		522	3045	725643	225.773		522	0.938	501.965	2.635
523	2813	679649	179.779		523	2971	651142	151.272		523	2796	519291	19.421		523	2406	689659	189.789		523	0.896	500.685	1.355
524	2639	694041	194.171		524	3087	639556	139.686		524	2074	518436	18.566		524	1444	705109	205.239		524	0.697	499.833	0.503
525	1767	699568	199.698		525	3203	689417	189.547		525	1925	516845	16.975		525	1419	679316	179.446		525	0.813	501.643	2.313
526	1867	685320	185.45		526	1801	670972	171.102		526	1967	515468	15.598		526	1933	714528	214.658		526	0.606	501.699	2.369
527	2564	643168	143.298		527	2099	658866	158.996		527	2547	516241	16.371		527	2224	678149	178.279		527	0.780	501.191	1.861
528	2191	750371	250.501		528	2265	673663	173.793		528	2025	521664	21.794		528	2008	718136	218.266		528	0.473	501.947	2.617
529	2174	731996	232.126		529	2780	650388	150.518		529	1875	510593	10.723		529	1369	695333	195.463		529	0.971	501.333	2.003
530	2332	694940	195.07		530	2713	663914	164.044		530	2265	520179	20.309		530	1809	735862	235.992		530	0.813	502.337	3.007
531	2116	738439	238.569		531	3137	672487	172.617		531	1875	513624	13.754		531	1610	733943	234.073		531	1.120	503.430	4.1
532	1477	708331	208.461		532	2846	662735	162.865		532	1693	509672	9.802		532	2141	707500	207.63		532	0.797	501.188	1.858
533	1601	740036	240.166		533	3668	720371	220.501		533	1502	512155	12.285		533	1543	732473	232.603		533	0.747	502.133	2.803
534	1834	710896	211.026		534	3228	699301	199.431		534	2473	515866	15.996		534	2066	680514	180.644		534	0.722	502.356	3.026
535	1593	671047	171.177		535	2265	699601	199.731		535	2888	519618	19.748		535	3112	740669	240.799		535	0.763	503.120	3.79
536	1834	735090	235.22		536	2108	650681	150.811		536	2166	509774	9.904		536	1925	698065	198.195		536	1.004	502.000	2.67
537	1983	778205	278.335		537	2888	658385	158.515		537	1859	507210	7.34		537	2041	696728	196.858		537	1.253	502.172	2.842
538	2315	760538	260.668		538	2315	666867	166.997		538	3327	511938	12.068		538	2514	747696	247.826		538	0.506	501.344	2.014
539	1726	667173	167.303		539	2199	643951	144.081		539	2498	521841	21.971		539	1900	695384	195.514		539	1.062	501.430	2.1
540	1734	711789	211.919		540	2299	672852	172.982		540	2108	510551	10.681		540	3186	725174	225.304		540	1.220	501.000	1.67
541	1278	740195	240.325		541	2523	707533	207.663		541	1859	513433	13.563		541	3950	728479	228.609		541	1.153	501.827	2.497
542	2614	646194	146.324		542	2307	676392	176.522		542	2099	518941	19.071		542	1759	719302	219.432		542	0.523	501.571	2.241
543	1494	770306	270.436		543	3020	725585	225.715		543	2747	519695	19.825		543	2149	693876	194.006		543	1.120	506.615	7.285
544	2514	673165	173.295		544	1776	732159	232.289		544	1867	513982	14.112		544	2722	696284	196.414		544	1.112	506.806	7.476
545	2489	736937	237.067		545	1826	745627	245.757		545	2431	515768	15.898		545	2780	685779	185.909		545	1.046	501.921	2.591
546	1975	716244	216.374		546	2315	686624	186.754		546	1693	518613	18.743		546	2937	653203	153.333		546	0.614	502.041	2.711
547	2564	622288	122.418		547	3045	717420	217.55		547	2050	521968	22.098		547	2846	674195	174.325		547	0.705	500.435	1.105
548	2340	684422	184.552		548	2398	699104	199.234		548	3037	510199	10.329		548	1859	725866	225.996		548	1.162	501.243	1.913
549	2440	724102	224.232		549	2166	671536	171.666		549	2323	511957	12.087		549	1668	741716	241.846		549	0.631	501.250	1.92
550	1610	715247	215.377		550	1643	696682	196.812		550	1975	510525	10.655		550	1560	696016	196.146		550	1.353	500.221	0.891
551	2771	671066	171.196		551	1950	714630	214.76		551	2589	522949	23.079		551	2058	696004	196.134		551	1.162	500.886	1.556
552	2066	640502	140.632		552	1726	708688	208.818		552	2481	515408	15.538		552	2000	719846	219.976		552	0.971	500.479	1.149
553	2456	707524	207.654		553	3079	776730	276.86		553	2016	513387	13.517		553	1983	708406	208.536		553	0.714	502.070	2.74
554	1991	626108	126.238		554	2440	721735	221.865		554	1643	513778	13.908		554	2805	737882	238.012		554	0.763	499.826	0.496
555	2224	701694	201.824		555	2655	758953	259.083		555	2282	526782	26.912		555	1328	722831	222.961		555	1.311	500.867	1.537
556	2871	682009	182.139		556	2149	735386	235.516		556	2249	518384	18.514		556	1477	726815	226.945		556	0.813	501.367	2.037
557	2937	694008	194.138		557	1925	687767	187.897		557	1942	525167	25.297		557	2564	700411	200.541		557	0.963	501.138	1.808
558	1469	678153	178.283		558	1527	676478	176.608		558	2597	513431	13.561		558	2630	700943	201.073		558	0.656	500.608	1.278
559	1900	672175	172.305		559	1585	687639	187.769		559	1643	525636	25.766		559	2307	697766	197.896		559	0.647	500.962	1.632
560	2390	624066	124.196		560	1635	702431	202.561		560	2581	512174	12.304		560	1759	678651	178.781		560	1.120	501.296	1.966
561	2863	661858	161.988		561	2157	741273	241.403		561	2987	517953	18.083		561	1170	659234	159.364		561	0.805	500.649	1.319
562	2564	722317	222.447		562	3610	719857	219.987		562	2705	516052	16.182		562	1676	656688	156.818		562	0.830	501.170	1.84
563	2116	715902	216.032		563	2431	673949	174.079		563	2664	511202	11.332		563	2971	721218	221.348		563	0.772	501.935	2.605
564	2854	631808	131.938		564	2058	724121	224.251		564	1469	511831	11.961		564	2689	684932	185.062		564	1.311	500.506	1.176
565	1294	658571	158.701		565	1991	718671	218.801		565	1278	510078	10.208		565	3211	715641	215.771		565	1.112	501.343	2.013
566	2987	682047	182.177		566	2946	716546	216.676		566	2074	517528	17.658		566	2240	640678	140.808		566	0.664	499.838	0.508
567	1884	732577	232.707		567	2564	738650	238.78		567	2290	518286	18.416		567	2697	687911	188.041		567	0.780	500.394	1.064
568	2489	695323	195.453		568	2937	721398	221.528		568	2191	519871	20.001		568	3419	726425	226.555		568	0.830	501.140	1.81
569	2332	663701	163.831		569	2440	697929	198.059		569	2830	520528	20.658		569	1303	664217	164.347		569	1.286	501.555	2.225
570	2531	670498	170.628		570	1469	721006	221.136		570	2149	514548	14.678		570	2597	688824	188.954		570	1.626	501.658	2.328
571	3170	711343	211.473		571	1477	710376	210.506		571	2539	518046	18.176		571	2249	715734	215.864		571	0.639	502.364	3.034
572	3236	752831	252.961		572	2249	719509	219.639		572	2074	522444	22.574		572	1510	715571	215.701		572	0.581	501.643	2.313
573	2747	775758	275.888		573	2921	698253	198.383		573	1021	524455	24.585		573	2141	665345	165.475		573	0.672	503.519	4.189
574	1925	629267	129.397		574	3344	752417	252.547		574	1560	524915	25.045		574	2464	719845	219.975		574	1.129	502.588	3.258
575	1950	705170	205.3		575	3045	745098	245.228		575	1983	515657	15.787		575	2971	688112	188.242		575	0.821	501.909	2.579
576	3369	673300	173.43		576	2531	744833	244.963		576	3244	509202	9.332		576	1361	658689	158.819		576	0.788	502.516	3.186
577	2216	660337	160.467		577	2755	710033	210.163		577	2622	512291	12.421		577	3128	684745	184.875		577	1.452	502.789	3.459
578	1394	677185	177.315		578	2016	689959	190.089		578	1942	506081	6.211		578	2290	663268	163.398		578	1.319	502.233	2.903
579	1560	653064	153.194		579	1743	703467	203.597		579	1743	509200	9.33		579	2406	678169	178.299		579	1.510	500.863	1.533
580	2630	731612	231.742		580	2357	756627	256.757		580	1975	511319	11.449		580	2971	711056	211.186		580	1.211	500.788	1.458
581	1494	718711	218.841		581	2299	700527	200.657		581	2207	513523	13.653		581	1884	681643	181.773		581	1.469	500.774	1.444
582	1460	724631	224.761		582	2655	721481	221.611		582	2614	507171	7.301		582	2108	670929	171.059		582	0.855	501.311	1.981
583	1834	694285	194.415		583	3352	714087	214.217		583	1618	512379	12.509		583	2730	683824	183.954		583	1.294	501.321	1.991
584	2639	651764	151.894		584	2157	707931	208.061		584	2224	506937	7.067		584	1344	650617	150.747		584	1.361	501.341	2.011
585	2597	705460	205.59		585	1701	720185	220.315		585	3966	508393	8.523		585	2448	733092	233.222		585	2.083	500.653	1.323
586	2265	692326	192.456		586	2182	712913	213.043		586	3767	509756	9.886		586	1867	696644	196.774		586	0.996	501.075	1.745
587	2813	739375	239.505		587	2332	727548	227.678		587	3186	520078	20.208		587	3236	740987	241.117		587	0.921	500.450	1.12
588	2962	692866	192.996		588	2398	738699	238.829		588	2274	509628	9.758		588	3054	731772	231.902		588	0.946	501.395	2.065
589	1726	716745	216.875		589	2879	738470	238.6		589	2456	519851	19.981		589	2016	631366	131.496		589	0.971	500.838	1.508
590	2224	718403	218.533		590	2357	729137	229.267		590	3203	512474	12.604		590	1660	667020	167.15		590	0.830	501.580	2.25
591	1228	670189	170.319		591	2066	748365	248.495		591	3377	512668	12.798		591	1726	705957	206.087		591	0.929	500.643	1.313
592	3543	692415	192.545		592	2058	722641	222.771		592	2066	538040	38.17		592	2124	663012	163.142		592	0.705	501.694	2.364
593	2000	707274	207.404		593	2083	728251	228.381		593	1967	519916	20.046		593	2655	688547	188.677		593	0.788	501.147	1.817
594	4672	586476	86.606		594	2473	759936	260.066		594	2025	514070	14.2		594	2713	677116	177.246		594	1.759	500.193	0.863
595	2871	598806	98.936		595	2547	745945	246.075		595	2697	514502	14.632		595	2539	679020	179.15		595	0.987	501.958	2.628
596	2664	649928	150.058		596	5228	694667	194.797		596	2506	515076	15.206		596	2813	668870	169		596	0.863	500.702	1.372
597	2738	597467	97.597		597	2713	667076	167.206		597	2722	512424	12.554		597	2614	659619	159.749		597	0.597	500.097	0.767
598	2871	576376	76.506		598	2481	685258	185.388		598	1925	509315	9.445		598	2091	674714	174.844		598	1.436	501.046	1.716
599	2523	597957	98.087		599	1925	665366	165.496		599	1991	508104	8.234		599	2008	644079	144.209		599	2.008	499.612	0.282
600	3045	699371	199.501		600	3261	724478	224.608		600	3344	513680	13.81		600	1925	662194	162.324		600	2.116	500.835	1.505
601	1560	657713	157.843		601	2498	679362	179.492		601	3551	507549	7.679		601	2888	646126	146.256		601	2.332	500.409	1.079
602	1485	664380	164.51		602	3045	663101	163.231		602	3294	507509	7.639		602	1709	723417	223.547		602	2.448	499.803	0.473
603	2738	676976	177.106		603	4041	661339	161.469		603	3220	515683	15.813		603	2141	733101	233.231		603	1.162	501.386	2.056
604	2207	672523	172.653		604	2390	653878	154.008		604	2083	511685	11.815		604	1651	714402	214.532		604	0.672	500.432	1.102
605	2440	637265	137.395		605	2440	648007	148.137		605	3643	514141	14.271		605	1577	676695	176.825		605	0.846	500.814	1.484
606	2738	668767	168.897		606	3477	644012	144.142		606	3012	508928	9.058		606	3568	727047	227.177		606	1.610	501.160	1.83
607	2381	669213	169.343		607	3228	694350	194.48		607	1577	510658	10.788		607	3759	679848	179.978		607	0.963	500.897	1.567
608	2381	696899	197.029		608	2771	685153	185.283		608	3079	511636	11.766		608	2904	654777	154.907		608	1.568	501.233	1.903
609	2381	704965	205.095		609	1485	683212	183.342		609	3062	510520	10.65		609	1967	641241	141.371		609	1.112	500.597	1.267
610	2340	585699	85.829		610	2315	658993	159.123		610	2771	509946	10.076		610	2838	675740	175.87		610	1.842	500.820	1.49
611	3676	584149	84.279		611	1983	664297	164.427		611	2066	514386	14.516		611	3444	722492	222.622		611	0.448	499.074	-0.256
612	1618	644410	144.54		612	2199	653457	153.587		612	2008	511698	11.828		612	1809	648454	148.584		612	1.867	500.596	1.266
613	1784	659386	159.516							613	2182	516008	16.138		613	3303	679462	179.592		613	1.411	500.488	1.158
614	2265	650597	150.727							614	1917	522286	22.416		614	2547	628114	128.244		614	3.925	500.516	1.186
615	2514	650046	150.176							615	2141	509275	9.405		615	2348	667735	167.865		615	2.431	500.614	1.284
616	3311	710466	210.596							616	2157	509004	9.134		616	2838	658377	158.507		616	1.145	500.957	1.627
										617	3303	511721	11.851		617	2780	668555	168.685		617	1.643	500.737	1.407
										618	2838	523687	23.817		618	2473	636446	136.576		618	1.452	501.051	1.721
										619	2199	511838	11.968		619	2406	611348	111.478		619	1.469	500.186	0.856
										620	2332	514352	14.482		620	2664	625308	125.438		620	1.286	501.368	2.038
										621	1626	512204	12.334		621	2597	635633	135.763		621	2.166	501.330	2
										622	1801	514714	14.844		622	2282	608629	108.759		622	2.415	501.354	2.024
										623	1776	530346	30.476		623	2199	600966	101.096		623	0.929	499.777	0.447
										624	1626	530291	30.421		624	2904	626966	127.096		624	1.012	501.508	2.178
										625	1909	516252	16.382		625	2987	619444	119.574		625	1.087	500.641	1.311
										626	1900	515162	15.292		626	2091	625937	126.067		626	1.900	501.214	1.884
										627	1527	514995	15.125							627	1.336	501.348	2.018
										628	1626	513102	13.232							628	0.888	501.262	1.932
										629	1759	515844	15.974							629	0.821	501.556	2.226
										630	1842	512095	12.225							630	0.963	501.397	2.067
										631	1751	510318	10.448							631	0.880	501.142	1.812
										632	1751	514128	14.258							632	0.622	501.467	2.137
										633	2489	513563	13.693							633	0.938	502.611	3.281
										634	2381	513289	13.419							634	0.639	502.104	2.774
										635	2572	519203	19.333							635	0.573	501.580	2.25
										636	2240	520611	20.741							636	0.730	501.205	1.875
										637	2697	517342	17.472							637	1.012	500.705	1.375
										638	3684	536644	36.774							638	0.913	501.464	2.134
										639	2390	514639	14.769							639	0.780	502.926	3.596
										640	2041	517870	18							640	0.954	500.661	1.331
										641	2996	513335	13.465							641	1.021	500.927	1.597
										642	1560	522383	22.513							642	1.021	501.610	2.28
										643	1950	524532	24.662							643	1.270	500.359	1.029
										644	1817	526169	26.299							644	1.286	500.374	1.044
										645	1933	528030	28.16							645	0.797	501.292	1.962
										646	2240	519093	19.223							646	1.469	501.164	1.834
										647	2564	519353	19.483							647	0.904	501.450	2.12
										648	2016	517749	17.879							648	1.120	501.059	1.729
										649	2307	525709	25.839							649	0.963	502.216	2.886
										650	1626	513995	14.125							650	1.834	500.977	1.647
										651	1950	515936	16.066							651	1.353	501.939	2.609
										652	1850	525493	25.623							652	1.187	501.357	2.027
										653	3145	514082	14.212							653	1.070	502.132	2.802
										654	2639	515742	15.872							654	0.896	502.815	3.485
										655	2647	522141	22.271							655	0.606	500.932	1.602
										656	1610	515381	15.511							656	0.921	500.613	1.283
										657	1718	517469	17.599							657	0.821	500.121	0.791
										658	1801	514654	14.784							658	0.763	501.435	2.105
										659	2025	520648	20.778							659	1.079	500.938	1.608
										660	2141	527562	27.692							660	0.805	499.918	0.588
										661	2788	517405	17.535							661	1.253	500.351	1.021
										662	2415	506677	6.807							662	0.954	500.600	1.27
										663	2299	506769	6.899							663	0.954	499.678	0.348
										664	2556	509247	9.377							664	1.236	499.638	0.308
										665	1759	527236	27.366							665	1.062	500.688	1.358
										666	1419	522053	22.183							666	1.626	500.347	1.017
										667	2398	525356	25.486							667	2.074	499.840	0.51
										668	2921	523685	23.815							668	1.162	500.757	1.427
										669	1577	530458	30.588							669	1.220	500.122	0.792
										670	2448	520092	20.222							670	1.419	501.737	2.407
										671	1535	528670	28.8							671	0.963	501.379	2.049
										672	1942	527483	27.613							672	1.162	500.600	1.27
										673	3095	521845	21.975							673	1.494	501.506	2.176
										674	2133	520105	20.235							674	0.797	501.792	2.462
										675	3336	521139	21.269							675	1.220	500.075	0.745
										676	2265	520121	20.251							676	1.278	500.708	1.378
										677	2879	512870	13							677	2.307	499.860	0.53
										678	2307	519788	19.918							678	2.323	499.954	0.624
										679	2357	516831	16.961							679	1.660	500.990	1.66
										680	2564	520780	20.91							680	1.029	500.685	1.355
										681	2747	522320	22.45							681	1.444	500.259	0.929
										682	2514	509376	9.506							682	1.427	500.616	1.286
										683	2531	505089	5.219							683	1.519	500.219	0.889
										684	2166	506575	6.705							684	1.660	500.845	1.515
										685	2415	508856	8.986							685	1.875	500.796	1.466
										686	2647	508987	9.117							686	1.311	500.646	1.316
										687	3618	506328	6.458							687	1.900	499.493	0.163
										688	1253	517497	17.627							688	1.079	500.423	1.093
										689	4863	503790	3.92							689	1.369	501.236	1.906
										690	2232	505401	5.531							690	1.626	501.010	1.68
										691	2954	532525	32.655							691	0.556	500.418	1.088
										692	3601	508737	8.867							692	1.153	501.065	1.735
										693	2755	521557	21.687							693	0.772	500.978	1.648
										694	2713	522294	22.424							694	2.323	502.293	2.963
										695	2299	514946	15.076							695	1.336	501.640	2.31
										696	3079	506221	6.351							696	1.319	501.912	2.582
										697	2249	509948	10.078							697	0.963	500.431	1.101
										698	2041	504073	4.203							698	0.739	500.764	1.434
										699	2547	510492	10.622							699	1.245	501.687	2.357
										700	2423	519058	19.188							700	1.187	501.280	1.95
										701	1552	517947	18.077							701	1.087	500.595	1.265
																				702	3.079	499.776	0.446
																				703	0.896	500.185	0.855
																				704	1.311	501.671	2.341
																				705	0.921	499.955	0.625
																				706	1.112	501.149	1.819
																				707	1.270	500.908	1.578
																				708	0.971	500.915	1.585
																				709	1.120	501.326	1.996
																				710	0.855	501.301	1.971
																				711	1.153	501.180	1.85
																				712	1.626	500.781	1.451
																				713	1.253	502.331	3.001
																				714	1.054	502.701	3.371
																				715	0.697	501.405	2.075
																				716	1.386	501.240	1.91
																				717	0.763	500.304	0.974
																				718	0.705	501.365	2.035
																				719	0.871	501.752	2.422
																				720	1.236	501.517	2.187
																				721	1.120	500.185	0.855
																				722	1.294	500.481	1.151
																				723	2.713	500.095	0.765
																				724	1.402	500.911	1.581
																				725	1.369	501.212	1.882
																				726	1.419	501.778	2.448
																				727	1.278	501.221	1.891
																				728	1.170	501.270	1.94
																				729	1.029	500.815	1.485
																				730	1.278	502.604	3.274
																				731	2.423	501.058	1.728
																				732	1.469	500.469	1.139
																				733	1.054	500.661	1.331
																				734	2.025	501.283	1.953
																				735	2.730	501.547	2.217
																				736	1.601	501.544	2.214
																				737	1.701	500.917	1.587
																				738	0.979	501.390	2.06
																				739	0.689	501.398	2.068
																				740	2.647	501.401	2.071
																				741	1.917	499.900	0.57
																				742	2.050	500.417	1.087
																				743	1.519	499.311	-0.019
																				744	1.336	500.416	1.086
																				745	1.162	500.700	1.37
																				746	1.436	500.792	1.462
																				747	1.270	500.359	1.029
																				748	1.510	499.874	0.544
																				749	1.444	501.040	1.71
																				750	1.079	501.300	1.97
																				751	1.070	501.891	2.561
																				752	0.788	501.716	2.386
																				753	0.797	500.156	0.826
																				754	1.270	501.444	2.114
																				755	0.705	501.129	1.799
																				756	0.888	502.280	2.95
																				757	2.547	499.860	0.53
																				758	1.336	500.199	0.869
																				759	1.411	500.435	1.105
																				760	1.767	500.324	0.994
																				761	1.967	500.013	0.683
																				762	1.402	500.325	0.995
																				763	2.008	500.219	0.889
																				764	1.394	500.786	1.456
																				765	1.577	500.626	1.296
																				766	1.444	501.333	2.003
																				767	0.780	500.830	1.5
																				768	0.888	501.019	1.689
																				769	0.979	501.373	2.043
																				770	1.369	500.958	1.628
																				771	1.884	501.101	1.771
																				772	1.145	501.406	2.076
																				773	1.137	500.584	1.254
																				774	0.954	500.643	1.313
																				775	1.145	500.884	1.554
																				776	1.411	499.547	0.217

## Sheet: Figure 4
x	LysG-y	LysG_His-y	LysG_Lys-y	LysG_Arg-y	HisG-y	HisG_His-y	HisG_Lys-y	HisG_Arg-y
3	0	0	0	0	0	0	0	0
3.38462	0	0	0	0	0	0	0	0
3.76923	0	0.00467981	0	0.000158302	1.29999e-05	0	0	0
4.15385	0.000194998	0.0376465	0	0.00791509	0.000220998	0	0	0
4.53846	0.00188498	0.0929723	0	0.0439551	0.00132599	0	0	0
4.92308	0.0109979	0.125107	0	0.0685446	0.00523895	0.000935963	0.000207992	5.19979e-05
5.30769	0.0395326	0.15069	0	0.0764597	0.0342677	0.149338	0.0361906	0.00764369
5.69231	0.123655	0.24179	0.000208492	0.138672	0.210117	0.679717	0.281517	0.0899564
6.07692	0.26729	0.350882	0.00156369	0.221833	0.457491	0.375529	0.46247	0.474845
6.46154	0.297463	0.292124	0.00416984	0.245104	0.510869	0.110652	0.345474	0.537191
6.84615	0.177669	0.164625	0.00740147	0.200093	0.511233	0.0413903	0.249382	0.19702
7.23077	0.108718	0.0976521	0.0103204	0.152656	0.332654	0.0339026	0.231287	0.074409
7.61538	0.0838102	0.0797648	0.0130308	0.140466	0.178163	0.0567817	0.206848	0.0841846
8	0.0795072	0.0827807	0.020328	0.132815	0.108003	0.0941162	0.194264	0.100512
8.38462	0.0870991	0.0918283	0.0416984	0.114452	0.0683013	0.126979	0.178769	0.118503
8.76923	0.117779	0.121675	0.0985125	0.0855357	0.0495295	0.126771	0.151418	0.120583
9.15385	0.21143	0.144554	0.156786	0.0539809	0.0368286	0.10774	0.115851	0.107116
9.53846	0.326622	0.136235	0.22465	0.0336127	0.0268967	0.0966121	0.0664533	0.104568
9.92308	0.314285	0.112627	0.247793	0.0247478	0.0179008	0.102228	0.0349426	0.116475
10.3077	0.190045	0.0837167	0.261032	0.0314493	0.0127789	0.107844	0.0173673	0.106804
10.6923	0.0850841	0.0615655	0.269684	0.0377286	0.00934691	0.109508	0.0108156	0.102332
11.0769	0.0344497	0.0438862	0.264889	0.0518174	0.00770892	0.099524	0.00686373	0.0862126
11.4615	0.0173028	0.0325507	0.247376	0.0537698	0.00690293	0.0724851	0.00457582	0.0659334
11.8462	0.0102959	0.0216311	0.202967	0.0592576	0.00438096	0.0445102	0.00197592	0.0460182
12.2308	0.00625294	0.0134155	0.167106	0.0666978	0.00323697	0.0298468	0.00155994	0.0287548
12.6154	0.00354896	0.00925563	0.113628	0.0653258	0.00243098	0.0184073	0.000831967	0.0160154
13	0.00230098	0.00311988	0.072451	0.0652203	0.00154698	0.00790368	0.000415983	0.0073837
13.3846	0.00146899	0.00114395	0.0483702	0.0579912	0.000935991	0.00530379	0.000311988	0.00363985
13.7692	0.000870991	0.000831967	0.0267912	0.0538753	0.000506995	0.00145594	0.000207992	0.00181993
14.1538	0.000246998	0.000519979	0.0188685	0.0542447	0.000363996	0.000311988	0	0.000935963
14.5385	0.000129999	0.000415983	0.0137605	0.0568831	0.000298997	0.000207992	0	0.000571977
14.9231	5.19995e-05	0.000311988	0.0141775	0.0589938	0.000194998	0	0	0.000155994
15.3077	0	0	0.0105288	0.0479654	0.000103999	0	0	0.000155994
15.6923	1.29999e-05	0	0.0100076	0.0363566	5.19995e-05	0	0	5.19979e-05
16.0769	0	0	0.0107373	0.0262253	6.49994e-05	0	0	5.19979e-05
16.4615	0	0	0.00677599	0.0164106	6.49994e-05	0	0	0.000103996
16.8462	0	0	0.00635901	0.0103424	2.59997e-05	0	0	0
17.2308	0	0	0.00448258	0.00564609	0	0	0	0
17.6154	0	0	0.00354436	0.00279666	0	0	0	0

## Sheet: Figure 5a
Amino acid substitution(s) in HisG	L-histidine accumulation (mM)
	Cult. 1	Cult. 2	Cult. 3	Mean	Std.
wild type	0	0	0	0				0
S143F	0.76	0.83	0.44	0.676667	0.207926			0.67 ± 0.21
S143F + G233D	0.32	0.48	0.5	0.433333	0.0986577			0.43 ± 0.1
D213N	0.83	0.73	0.47	0.676667	0.185831			0.68 ± 0.19
G230S	0.49	0.66	0.57	0.573333	0.085049			0.57 ± 0.09
G230D	0.61	0.33	0.79	0.576667	0.231805			0.57 ± 0.23
S232P	0.43	0.55	0.41	0.463333	0.0757188			0.46 ± 0.08
G233D	0.74	0.47	0.66	0.623333	0.138684			0.62 ± 0.14
T235M	0.41	0.66	0.34	0.47	0.168226			0.47 ± 0.17

## Sheet: Tabelle1
LysG (WT); L-His 1/3									LysG (WT); L-His 2/3								LysG (WT); L-His 3/3								LysG (WT); L-Lys 1/3									LysG (WT); L-Lys 2/3									LysG (WT); L-Lys 3/3
$ITC									$ITC								$ITC								$ITC									$ITC									$ITC
$ 13									$ 13								$ 13								$ 13									$ 13									$ 13
$NOT									$NOT								$NOT								$NOT									$NOT									$NOT
$ 25									$ 25								$ 25								$ 25									$ 25									$ 25
$ 60									$ 60								$ 60								$ 60									$ 60									$ 60
$ 750									$ 750								$ 750								$ 750									$ 750									$ 750
$ 10									$ 10								$ 10								$ 10									$ 10									$ 10
$ 2									$ 2								$ 2								$ 2									$ 2									$ 2
$ADCGainCode: 0									$ADCGainCode: 0								$ADCGainCode: 0								$ADCGainCode: 0									$ADCGainCode: 0									$ADCGainCode: 0
$False,True,True									$False,True,True								$False,True,True								$False,True,True									$False,True,True									$False,True,True
$ 0.4 , 0.8 , 180 , 5									$ 0.4 , 0.8 , 180 , 5								$ 0.4 , 0.8 , 180 , 5								$ 0.4 , 0.8 , 150 , 5									$ 0.4 , 0.8 , 150 , 5									$ 0.4 , 0.8 , 150 , 5
$ 3 , 6 , 180 , 5									$ 3 , 6 , 180 , 5								$ 3 , 6 , 180 , 5								$ 3 , 6 , 150 , 5									$ 3 , 6 , 150 , 5									$ 3 , 6 , 150 , 5
$ 3 , 6 , 180 , 5									$ 3 , 6 , 180 , 5								$ 3 , 6 , 180 , 5								$ 3 , 6 , 150 , 5									$ 3 , 6 , 150 , 5									$ 3 , 6 , 150 , 5
$ 3 , 6 , 180 , 5									$ 3 , 6 , 180 , 5								$ 3 , 6 , 180 , 5								$ 3 , 6 , 150 , 5									$ 3 , 6 , 150 , 5									$ 3 , 6 , 150 , 5
$ 3 , 6 , 180 , 5									$ 3 , 6 , 180 , 5								$ 3 , 6 , 180 , 5								$ 3 , 6 , 150 , 5									$ 3 , 6 , 150 , 5									$ 3 , 6 , 150 , 5
$ 3 , 6 , 180 , 5									$ 3 , 6 , 180 , 5								$ 3 , 6 , 180 , 5								$ 3 , 6 , 150 , 5									$ 3 , 6 , 150 , 5									$ 3 , 6 , 150 , 5
$ 3 , 6 , 180 , 5									$ 3 , 6 , 180 , 5								$ 3 , 6 , 180 , 5								$ 3 , 6 , 150 , 5									$ 3 , 6 , 150 , 5									$ 3 , 6 , 150 , 5
$ 3 , 6 , 180 , 5									$ 3 , 6 , 180 , 5								$ 3 , 6 , 180 , 5								$ 3 , 6 , 150 , 5									$ 3 , 6 , 150 , 5									$ 3 , 6 , 150 , 5
$ 3 , 6 , 180 , 5									$ 3 , 6 , 180 , 5								$ 3 , 6 , 180 , 5								$ 3 , 6 , 150 , 5									$ 3 , 6 , 150 , 5									$ 3 , 6 , 150 , 5
$ 3 , 6 , 180 , 5									$ 3 , 6 , 180 , 5								$ 3 , 6 , 180 , 5								$ 3 , 6 , 150 , 5									$ 3 , 6 , 150 , 5									$ 3 , 6 , 150 , 5
$ 3 , 6 , 180 , 5									$ 3 , 6 , 180 , 5								$ 3 , 6 , 180 , 5								$ 3 , 6 , 150 , 5									$ 3 , 6 , 150 , 5									$ 3 , 6 , 150 , 5
$ 3 , 6 , 180 , 5									$ 3 , 6 , 180 , 5								$ 3 , 6 , 180 , 5								$ 3 , 6 , 150 , 5									$ 3 , 6 , 150 , 5									$ 3 , 6 , 150 , 5
$ 3 , 6 , 180 , 5									$ 3 , 6 , 180 , 5								$ 3 , 6 , 180 , 5								$ 3 , 6 , 150 , 5									$ 3 , 6 , 150 , 5									$ 3 , 6 , 150 , 5
# 0									# 0								# 0								# 0									# 0									# 0
# 2									# 0								# 2								# 25									# 25									# 25
# 0.05									# 0								# 0.05								# 0.052									# 0.052									# 0.05
# 0.2069									# 0.2069								# 0.2069								# 0.2069									# 0.2069									# 0.2069
# 25									# 25								# 25								# 25									# 25									# 25
# 3.9861									# 3.9861								# 3.9861								# 3.9861									# 3.9861									# 3.9861
# 8.65									# 8.65								# 8.65								# 8.65									# 8.65									# 8.65
?50e-6 M LysG WT; 2mM Histidin in buffer: 50 mM NaH2PO4/Na2HPO4 +500mM NaCl +10% Glycerin pH 8.0									?50e-6 M LysG WT; 2mM Histidin in buffer: 50 mM NaH2PO4/Na2HPO4 +500mM NaCl, pH 8.0								?50e-6 M LysG WT; 2mM Histidin in buffer: 50 mM NaH2PO4/Na2HPO4 +500mM NaCl, pH 8.0								?Cell: 52uM LysG; Syr.: 25 mM Lysin; Buffer: 20 mM NaH2PO4/Na2HPO4, 500 mM NaCl, 10 % Glycerol, pH 8,0									?Cell: 52uM LysG; Syr.: 25 mM Lysin; Buffer: 50 mM NaH2PO4/Na2HPO4, 500 mM NaCl, 10 % Glycerol, pH 8,0									?Cell: 50 uM LysG; Syr.: 25 mM Lysin; Buffer: 50 mM NaH2PO4/Na2HPo4, 500 mM NaCl, 10 % Glycerol, pH 8,0
% MICROCALITC_MAL1129071									% MICROCALITC_MAL1129071								% MICROCALITC_MAL1129071								% MICROCALITC_MAL1129071									% MICROCALITC_MAL1129071									% MICROCALITC_MAL1129071
0.002069									0.002069								0.002069								0.002069									0.002069									0.002069
398.61									398.61								398.61								398.61									398.61									398.61
%-0.469406 , 29.60893									%-0.469406 , 29.60893								%-0.469406 , 29.60893								%-0.469406 , 29.60893									%-0.469406 , 29.60893									%-0.469406 , 29.60893
%-0.223018 , 29.3431									%-0.223018 , 29.3431								%-0.223018 , 29.3431								%-0.223018 , 29.3431									%-0.223018 , 29.3431									%-0.223018 , 29.3431
0.00833333									0.00833333								0.00833333								0.00833333									0.00833333									0.00833333
% 168150 , 168450									% 168150 , 168450								% 168150 , 168450								% 168150 , 168450									% 168150 , 168450									% 168150 , 168450
% 0.25 , 81									% 0.25 , 81								% 0.25 , 81								% 0.25 , 81									% 0.25 , 81									% 0.25 , 81
%-0.011109 ,-0.03401									%-0.011109 ,-0.03401								%-0.011109 ,-0.03401								%-0.011109 ,-0.03401									%-0.011109 ,-0.03401									%-0.011109 ,-0.03401
%-20 , 8									%-20 , 8								%-20 , 8								%-20 , 8									%-20 , 8									%-20 , 8
% 0 , 0									% 0 , 0								% 0 , 0								% 0 , 0									% 0 , 0									% 0 , 0
0									0								0								0									0									0
% 128000 127959									% 128000 127959								% 128000 127959								% 128000 127959									% 128000 127959									% 128000 127959
0.431									0.431								0.431								0.431									0.431									0.431
% 500 , 750 , 1000 , 750									% 500 , 750 , 1000 , 750								% 500 , 750 , 1000 , 750								% 500 , 750 , 1000 , 750									% 500 , 750 , 1000 , 750									% 500 , 750 , 1000 , 750
% 0.04257 ,-0.00249 , 0.000047734 ,-0.000000435026 , 0.00000000201917									% 0.04257 ,-0.00249 , 0.000047734 ,-0.000000435026 , 0.00000000201917								% 0.04257 ,-0.00249 , 0.000047734 ,-0.000000435026 , 0.00000000201917								% 0.04257 ,-0.00249 , 0.000047734 ,-0.000000435026 , 0.00000000201917									% 0.04257 ,-0.00249 , 0.000047734 ,-0.000000435026 , 0.00000000201917									% 0.04257 ,-0.00249 , 0.000047734 ,-0.000000435026 , 0.00000000201917
% MicroCalITC Ver: 1.28.230 Run time:5/11/2016 12:22:50 PM									% MicroCalITC Ver: 1.28.230 Run time:6/9/2016 10:59:49 AM								% MicroCalITC Ver: 1.28.230 Run time:6/9/2016 12:19:08 PM								% MicroCalITC Ver: 1.28.230 Run time:4/18/2016 10:58:34 AM									% MicroCalITC Ver: 1.28.230 Run time:4/18/2016 1:14:05 PM									% MicroCalITC Ver: 1.28.230 Run time:4/21/2016 11:16:39 AM
@0									@0								@0								@0									@0									@0
5.00,7.44756,25.134988,0.000322,25.073001,-2.3939,0.061,7.45366,7.45366									5.00,8.32586,25.055788,0.000324,25.003592,-1.9938,0.070,8.31842,8.31842								5.00,7.70639,25.178780,0.000331,25.129337,-2.1422,0.054,7.70182,7.70182								5.00,9.29562,25.049640,0.000326,24.991478,-1.3234,0.125,9.28886,9.28886									5.00,8.22778,25.046913,0.000336,25.000950,-1.5173,0.075,8.22672,8.22672									5.00,9.15594,25.049724,0.000314,25.009510,-1.7667,0.042,9.14652,9.14652
6.00,7.44884,25.135076,0.000329,25.073062,-2.3937,0.061,7.45506,7.45506									6.00,8.32419,25.055862,0.000322,25.003651,-1.9938,0.070,8.31869,8.31869								6.00,7.70595,25.178639,0.000325,25.129195,-2.1421,0.054,7.69996,7.69996								6.00,9.29353,25.049735,0.000326,24.991512,-1.3234,0.125,9.28878,9.28878									6.00,8.22719,25.046944,0.000340,25.000933,-1.5173,0.075,8.22659,8.22659									6.00,9.15482,25.049785,0.000315,25.009514,-1.7663,0.042,9.14430,9.14430
7.00,7.44924,25.135181,0.000333,25.073103,-2.3936,0.061,7.45527,7.45527									7.00,8.32411,25.055901,0.000323,25.003648,-1.9938,0.070,8.32058,8.32058								7.00,7.70575,25.178722,0.000323,25.129185,-2.1421,0.054,7.69991,7.69991								7.00,9.29301,25.050093,0.000330,24.991796,-1.3234,0.125,9.28841,9.28841									7.00,8.22714,25.046966,0.000339,25.000937,-1.5173,0.075,8.22632,8.22632									7.00,9.15439,25.049903,0.000317,25.009597,-1.7659,0.042,9.14208,9.14208
8.00,7.44934,25.135181,0.000334,25.073091,-2.3934,0.061,7.45367,7.45367									8.00,8.32406,25.055940,0.000322,25.003644,-1.9939,0.070,8.32277,8.32277								8.00,7.70569,25.178577,0.000318,25.128988,-2.1420,0.054,7.70070,7.70070								8.00,9.29258,25.050377,0.000335,24.992034,-1.3233,0.125,9.28838,9.28838									8.00,8.22702,25.046888,0.000332,25.000848,-1.5172,0.075,8.22625,8.22625									8.00,9.15285,25.049974,0.000317,25.009618,-1.7655,0.042,9.13917,9.13917
9.00,7.44940,25.135272,0.000334,25.073126,-2.3933,0.061,7.45279,7.45279									9.00,8.32374,25.055937,0.000322,25.003612,-1.9939,0.070,8.32306,8.32306								9.00,7.70572,25.178857,0.000322,25.129143,-2.1419,0.054,7.70055,7.70055								9.00,9.29233,25.050661,0.000340,24.992171,-1.3232,0.125,9.28945,9.28945									9.00,8.22684,25.046922,0.000334,25.000882,-1.5171,0.075,8.22593,8.22593									9.00,9.15113,25.049980,0.000319,25.009541,-1.7651,0.042,9.13749,9.13749
10.00,7.44966,25.135371,0.000334,25.073134,-2.3932,0.061,7.45272,7.45272									10.00,8.32336,25.055983,0.000323,25.003604,-1.9939,0.070,8.32327,8.32327								10.00,7.70592,25.178733,0.000323,25.128995,-2.1419,0.054,7.70216,7.70216								10.00,9.29206,25.050662,0.000327,24.992125,-1.3231,0.125,9.29046,9.29046									10.00,8.22654,25.046920,0.000330,25.000929,-1.5170,0.075,8.22449,8.22449									10.00,9.14965,25.050010,0.000322,25.009538,-1.7646,0.043,9.13766,9.13766
11.00,7.45013,25.135385,0.000332,25.073092,-2.3930,0.061,7.45256,7.45256									11.00,8.32311,25.056094,0.000326,25.003631,-1.9940,0.070,8.32249,8.32249								11.00,7.70615,25.178825,0.000320,25.129078,-2.1418,0.055,7.70518,7.70518								11.00,9.29156,25.050505,0.000322,24.991924,-1.3231,0.126,9.29000,9.29000									11.00,8.22615,25.046923,0.000326,25.000934,-1.5168,0.075,8.22316,8.22316									11.00,9.14867,25.049960,0.000319,25.009477,-1.7642,0.043,9.13798,9.13798
12.00,7.45087,25.135439,0.000333,25.073131,-2.3929,0.061,7.45307,7.45307									12.00,8.32276,25.056097,0.000326,25.003593,-1.9940,0.071,8.32122,8.32122								12.00,7.70629,25.178868,0.000321,25.129099,-2.1417,0.055,7.70641,7.70641								12.00,9.29115,25.050305,0.000322,24.991707,-1.3231,0.126,9.29003,9.29003									12.00,8.22579,25.046899,0.000326,25.000900,-1.5167,0.075,8.22177,8.22177									12.00,9.14811,25.049960,0.000319,25.009437,-1.7638,0.043,9.13989,9.13989
13.00,7.45148,25.135564,0.000330,25.073196,-2.3928,0.062,7.45551,7.45551									13.00,8.32262,25.056226,0.000327,25.003693,-1.9941,0.071,8.32151,8.32151								13.00,7.70630,25.178925,0.000324,25.129099,-2.1417,0.055,7.70729,7.70729								13.00,9.29078,25.050211,0.000323,24.991575,-1.3231,0.126,9.29045,9.29045									13.00,8.22549,25.046800,0.000328,25.000805,-1.5167,0.075,8.22050,8.22050									13.00,9.14757,25.049876,0.000319,25.009424,-1.7634,0.043,9.14228,9.14228
14.00,7.45213,25.135680,0.000331,25.073225,-2.3926,0.062,7.45704,7.45704									14.00,8.32288,25.056272,0.000328,25.003718,-1.9941,0.071,8.32252,8.32252								14.00,7.70604,25.178760,0.000320,25.128974,-2.1416,0.055,7.70781,7.70781								14.00,9.29073,25.050378,0.000325,24.991789,-1.3232,0.125,9.29052,9.29052									14.00,8.22516,25.046724,0.000327,25.000667,-1.5167,0.076,8.22000,8.22000									14.00,9.14661,25.049895,0.000319,25.009445,-1.7630,0.043,9.14466,9.14466
15.00,7.45279,25.135698,0.000328,25.073207,-2.3925,0.062,7.45778,7.45778									15.00,8.32286,25.056302,0.000329,25.003722,-1.9941,0.071,8.32269,8.32269								15.00,7.70595,25.178977,0.000321,25.129153,-2.1415,0.055,7.70936,7.70936								15.00,9.29094,25.050469,0.000330,24.991816,-1.3233,0.126,9.29047,9.29047									15.00,8.22503,25.046733,0.000331,25.000641,-1.5168,0.075,8.21993,8.21993									15.00,9.14612,25.050016,0.000320,25.009493,-1.7627,0.043,9.14673,9.14673
16.00,7.45341,25.135759,0.000325,25.073245,-2.3923,0.062,7.45710,7.45710									16.00,8.32274,25.056304,0.000330,25.003731,-1.9941,0.071,8.32297,8.32297								16.00,7.70522,25.179024,0.000327,25.129046,-2.1415,0.055,7.70979,7.70979								16.00,9.29058,25.050716,0.000337,24.992014,-1.3233,0.126,9.29021,9.29021									16.00,8.22489,25.046637,0.000328,25.000531,-1.5168,0.075,8.22013,8.22013									16.00,9.14559,25.050044,0.000320,25.009496,-1.7623,0.043,9.14799,9.14799
17.00,7.45390,25.135745,0.000320,25.073204,-2.3922,0.062,7.45687,7.45687									17.00,8.32245,25.056342,0.000332,25.003736,-1.9941,0.071,8.32340,8.32340								17.00,7.70574,25.179023,0.000324,25.129064,-2.1414,0.055,7.71082,7.71082								17.00,9.29022,25.050766,0.000331,24.992091,-1.3233,0.126,9.28917,9.28917									17.00,8.22450,25.046770,0.000332,25.000614,-1.5168,0.076,8.22116,8.22116									17.00,9.14495,25.050069,0.000317,25.009460,-1.7618,0.044,9.14795,9.14795
18.00,7.45398,25.135717,0.000322,25.073121,-2.3920,0.062,7.45829,7.45829									18.00,8.32241,25.056389,0.000335,25.003702,-1.9941,0.071,8.32234,8.32234								18.00,7.70623,25.179024,0.000323,25.129012,-2.1413,0.055,7.71129,7.71129								18.00,9.28976,25.050932,0.000336,24.992252,-1.3233,0.126,9.28782,9.28782									18.00,8.22408,25.046894,0.000333,25.000627,-1.5166,0.076,8.22197,8.22197									18.00,9.14463,25.050016,0.000314,25.009327,-1.7614,0.044,9.14799,9.14799
19.00,7.45460,25.135642,0.000322,25.073042,-2.3918,0.063,7.45940,7.45940									19.00,8.32224,25.056401,0.000335,25.003653,-1.9942,0.071,8.32229,8.32229								19.00,7.70597,25.179218,0.000325,25.129116,-2.1412,0.055,7.71106,7.71106								19.00,9.28927,25.050514,0.000331,24.991804,-1.3233,0.126,9.28618,9.28618									19.00,8.22372,25.046996,0.000333,25.000687,-1.5165,0.076,8.22206,8.22206									19.00,9.14483,25.050133,0.000313,25.009377,-1.7609,0.044,9.14859,9.14859
20.00,7.45548,25.135737,0.000323,25.073106,-2.3917,0.063,7.45907,7.45907									20.00,8.32185,25.056421,0.000337,25.003630,-1.9942,0.071,8.32292,8.32292								20.00,7.70574,25.179229,0.000321,25.129061,-2.1411,0.056,7.70901,7.70901								20.00,9.28899,25.050492,0.000335,24.991787,-1.3233,0.126,9.28524,9.28524									20.00,8.22323,25.046960,0.000331,25.000624,-1.5164,0.076,8.22191,8.22191									20.00,9.14493,25.050066,0.000310,25.009274,-1.7605,0.044,9.14818,9.14818
21.00,7.45617,25.135820,0.000327,25.073127,-2.3916,0.063,7.45991,7.45991									21.00,8.32187,25.056388,0.000337,25.003591,-1.9943,0.071,8.32401,8.32401								21.00,7.70542,25.179307,0.000321,25.129136,-2.1410,0.056,7.70641,7.70641								21.00,9.28881,25.050425,0.000336,24.991678,-1.3233,0.126,9.28558,9.28558									21.00,8.22303,25.047022,0.000332,25.000675,-1.5164,0.076,8.22058,8.22058									21.00,9.14462,25.050243,0.000311,25.009298,-1.7600,0.044,9.14798,9.14798
22.00,7.45637,25.135838,0.000325,25.073049,-2.3914,0.063,7.46099,7.46099									22.00,8.32227,25.056472,0.000336,25.003585,-1.9943,0.071,8.32465,8.32465								22.00,7.70562,25.179449,0.000330,25.129124,-2.1410,0.056,7.70468,7.70468								22.00,9.28873,25.050656,0.000341,24.991777,-1.3233,0.126,9.28668,9.28668									22.00,8.22237,25.046956,0.000331,25.000613,-1.5164,0.076,8.21898,8.21898									22.00,9.14456,25.050361,0.000311,25.009323,-1.7596,0.044,9.14840,9.14840
23.00,7.45649,25.135900,0.000320,25.073124,-2.3913,0.063,7.45808,7.45808									23.00,8.32265,25.056482,0.000334,25.003544,-1.9944,0.071,8.32455,8.32455								23.00,7.70611,25.179629,0.000334,25.129258,-2.1409,0.056,7.70406,7.70406								23.00,9.28875,25.050754,0.000342,24.991840,-1.3233,0.126,9.28769,9.28769									23.00,8.22170,25.046793,0.000328,25.000505,-1.5164,0.076,8.21661,8.21661									23.00,9.14470,25.050613,0.000312,25.009510,-1.7593,0.044,9.14954,9.14954
24.00,7.45656,25.136023,0.000321,25.073162,-2.3911,0.063,7.45538,7.45538									24.00,8.32298,25.056502,0.000335,25.003511,-1.9943,0.071,8.32455,8.32455								24.00,7.70623,25.179613,0.000335,25.129231,-2.1409,0.056,7.70421,7.70421								24.00,9.28868,25.050910,0.000340,24.991925,-1.3233,0.126,9.28816,9.28816									24.00,8.22093,25.046900,0.000330,25.000585,-1.5164,0.076,8.21425,8.21425									24.00,9.14501,25.050680,0.000312,25.009516,-1.7589,0.045,9.15041,9.15041
25.00,7.45665,25.136070,0.000322,25.073182,-2.3908,0.063,7.45447,7.45447									25.00,8.32331,25.056604,0.000335,25.003559,-1.9943,0.072,8.32539,8.32539								25.00,7.70649,25.179762,0.000342,25.129347,-2.1408,0.056,7.70342,7.70342								25.00,9.28819,25.051032,0.000343,24.991933,-1.3233,0.126,9.28852,9.28852									25.00,8.22015,25.047051,0.000332,25.000653,-1.5163,0.077,8.21264,8.21264									25.00,9.14569,25.050723,0.000311,25.009541,-1.7586,0.045,9.15173,9.15173
26.00,7.45755,25.136129,0.000318,25.073223,-2.3905,0.064,7.45455,7.45455									26.00,8.32372,25.056701,0.000331,25.003565,-1.9943,0.072,8.32556,8.32556								26.00,7.70725,25.179663,0.000341,25.129165,-2.1408,0.056,7.70375,7.70375								26.00,9.28779,25.051115,0.000338,24.991934,-1.3233,0.127,9.28859,9.28859									26.00,8.21933,25.047108,0.000333,25.000631,-1.5162,0.077,8.21180,8.21180									26.00,9.14647,25.050717,0.000309,25.009615,-1.7583,0.045,9.15335,9.15335
27.00,7.45819,25.136142,0.000321,25.073272,-2.3903,0.064,7.45345,7.45345									27.00,8.32373,25.056701,0.000333,25.003551,-1.9943,0.072,8.32533,8.32533								27.00,7.70702,25.179663,0.000338,25.129147,-2.1407,0.056,7.70362,7.70362								27.00,9.28807,25.050934,0.000340,24.991699,-1.3233,0.127,9.28765,9.28765									27.00,8.21861,25.047269,0.000332,25.000710,-1.5161,0.077,8.21119,8.21119									27.00,9.14708,25.050710,0.000310,25.009696,-1.7579,0.045,9.15331,9.15331
28.00,7.45788,25.136182,0.000323,25.073243,-2.3901,0.064,7.45359,7.45359									28.00,8.32358,25.056782,0.000333,25.003603,-1.9943,0.072,8.32564,8.32564								28.00,7.70659,25.179610,0.000335,25.129076,-2.1407,0.056,7.70405,7.70405								28.00,9.28805,25.050910,0.000337,24.991623,-1.3233,0.127,9.28554,9.28554									28.00,8.21789,25.047581,0.000334,25.000936,-1.5160,0.077,8.21156,8.21156									28.00,9.14764,25.050638,0.000312,25.009591,-1.7575,0.045,9.15191,9.15191
29.00,7.45732,25.136164,0.000319,25.073206,-2.3900,0.064,7.45400,7.45400									29.00,8.32360,25.056895,0.000334,25.003660,-1.9944,0.072,8.32583,8.32583								29.00,7.70680,25.179593,0.000332,25.129021,-2.1407,0.057,7.70462,7.70462								29.00,9.28768,25.050969,0.000336,24.991680,-1.3233,0.127,9.28351,9.28351									29.00,8.21753,25.047491,0.000326,25.000829,-1.5160,0.077,8.21170,8.21170									29.00,9.14816,25.050496,0.000309,25.009461,-1.7572,0.045,9.15015,9.15015
30.00,7.45705,25.136193,0.000319,25.073237,-2.3899,0.064,7.45348,7.45348									30.00,8.32399,25.056854,0.000331,25.003584,-1.9944,0.072,8.32558,8.32558								30.00,7.70697,25.179494,0.000329,25.128846,-2.1406,0.057,7.70597,7.70597								30.00,9.28692,25.051195,0.000336,24.991910,-1.3234,0.127,9.28305,9.28305									30.00,8.21732,25.047550,0.000327,25.000874,-1.5159,0.077,8.21107,8.21107									30.00,9.14884,25.050521,0.000307,25.009459,-1.7569,0.046,9.15045,9.15045
31.00,7.45650,25.136162,0.000319,25.073117,-2.3898,0.064,7.45241,7.45241									31.00,8.32422,25.056943,0.000334,25.003634,-1.9944,0.072,8.32456,8.32456								31.00,7.70669,25.179515,0.000328,25.128851,-2.1406,0.057,7.70720,7.70720								31.00,9.28684,25.051127,0.000330,24.991829,-1.3234,0.127,9.28254,9.28254									31.00,8.21664,25.047591,0.000333,25.000938,-1.5159,0.077,8.21091,8.21091									31.00,9.14964,25.050471,0.000307,25.009396,-1.7566,0.046,9.15039,9.15039
32.00,7.45599,25.136268,0.000320,25.073118,-2.3897,0.064,7.45110,7.45110									32.00,8.32431,25.057033,0.000332,25.003675,-1.9945,0.073,8.32367,8.32367								32.00,7.70668,25.179519,0.000326,25.128793,-2.1405,0.057,7.70838,7.70838								32.00,9.28658,25.051326,0.000326,24.992010,-1.3234,0.128,9.28163,9.28163									32.00,8.21599,25.047496,0.000333,25.000856,-1.5159,0.077,8.21013,8.21013									32.00,9.15012,25.050404,0.000306,25.009261,-1.7563,0.046,9.15157,9.15157
33.00,7.45561,25.136225,0.000321,25.072980,-2.3896,0.065,7.45018,7.45018									33.00,8.32409,25.057005,0.000328,25.003645,-1.9945,0.073,8.32263,8.32263								33.00,7.70674,25.179528,0.000325,25.128690,-2.1405,0.057,7.70831,7.70831								33.00,9.28595,25.051418,0.000330,24.992028,-1.3233,0.128,9.28195,9.28195									33.00,8.21518,25.047341,0.000330,25.000679,-1.5158,0.077,8.20866,8.20866									33.00,9.15042,25.050591,0.000309,25.009381,-1.7560,0.046,9.15266,9.15266
34.00,7.45527,25.136282,0.000324,25.072974,-2.3894,0.065,7.44968,7.44968									34.00,8.32378,25.057026,0.000327,25.003650,-1.9945,0.073,8.32173,8.32173								34.00,7.70693,25.179624,0.000326,25.128676,-2.1404,0.057,7.70943,7.70943								34.00,9.28533,25.051595,0.000332,24.992176,-1.3233,0.128,9.28317,9.28317									34.00,8.21427,25.047314,0.000333,25.000633,-1.5158,0.077,8.20732,8.20732									34.00,9.15053,25.050788,0.000313,25.009536,-1.7556,0.046,9.15289,9.15289
35.00,7.45462,25.136300,0.000323,25.072850,-2.3893,0.065,7.44965,7.44965									35.00,8.32364,25.057121,0.000327,25.003676,-1.9946,0.073,8.32087,8.32087								35.00,7.70631,25.179670,0.000324,25.128702,-2.1403,0.057,7.71036,7.71036								35.00,9.28537,25.051457,0.000332,24.992064,-1.3233,0.128,9.28176,9.28176									35.00,8.21345,25.047278,0.000330,25.000546,-1.5157,0.077,8.20644,8.20644									35.00,9.15035,25.050815,0.000316,25.009591,-1.7553,0.046,9.15066,9.15066
36.00,7.45416,25.136261,0.000322,25.072782,-2.3892,0.065,7.44900,7.44900									36.00,8.32367,25.057146,0.000326,25.003647,-1.9946,0.073,8.32046,8.32046								36.00,7.70582,25.179783,0.000323,25.128793,-2.1402,0.057,7.70996,7.70996								36.00,9.28534,25.051801,0.000343,24.992388,-1.3232,0.128,9.28075,9.28075									36.00,8.21257,25.047248,0.000326,25.000409,-1.5157,0.078,8.20531,8.20531									36.00,9.15028,25.050849,0.000316,25.009616,-1.7550,0.046,9.14965,9.14965
37.00,7.45371,25.136182,0.000319,25.072701,-2.3890,0.065,7.44777,7.44777									37.00,8.32362,25.057155,0.000328,25.003621,-1.9947,0.074,8.32045,8.32045								37.00,7.70632,25.179782,0.000323,25.128836,-2.1402,0.057,7.70953,7.70953								37.00,9.28509,25.051722,0.000341,24.992301,-1.3231,0.128,9.28067,9.28067									37.00,8.21167,25.047295,0.000328,25.000395,-1.5156,0.078,8.20434,8.20434									37.00,9.15044,25.050938,0.000316,25.009639,-1.7546,0.046,9.14854,9.14854
38.00,7.45264,25.136308,0.000318,25.072837,-2.3888,0.065,7.44606,7.44606									38.00,8.32344,25.057223,0.000330,25.003674,-1.9948,0.074,8.32065,8.32065								38.00,7.70636,25.179852,0.000320,25.128987,-2.1401,0.058,7.70881,7.70881								38.00,9.28461,25.051645,0.000336,24.992194,-1.3231,0.128,9.28140,9.28140									38.00,8.21072,25.047491,0.000332,25.000529,-1.5155,0.078,8.20446,8.20446									38.00,9.15058,25.050923,0.000315,25.009602,-1.7542,0.047,9.14777,9.14777
39.00,7.45141,25.136277,0.000314,25.072788,-2.3886,0.065,7.44420,7.44420									39.00,8.32336,25.057242,0.000330,25.003614,-1.9948,0.074,8.32127,8.32127								39.00,7.70633,25.179818,0.000319,25.129017,-2.1400,0.058,7.70703,7.70703								39.00,9.28395,25.051440,0.000334,24.991979,-1.3230,0.128,9.28124,9.28124									39.00,8.20988,25.047698,0.000337,25.000694,-1.5154,0.078,8.20443,8.20443									39.00,9.15037,25.050904,0.000316,25.009488,-1.7539,0.047,9.14742,9.14742
40.00,7.45036,25.136238,0.000313,25.072771,-2.3884,0.065,7.44254,7.44254									40.00,8.32321,25.057296,0.000331,25.003616,-1.9948,0.074,8.32058,8.32058								40.00,7.70641,25.179880,0.000320,25.129039,-2.1400,0.058,7.70643,7.70643								40.00,9.28362,25.051503,0.000333,24.991881,-1.3229,0.128,9.28143,9.28143									40.00,8.20899,25.047694,0.000338,25.000670,-1.5153,0.078,8.20410,8.20410									40.00,9.15016,25.050949,0.000315,25.009411,-1.7535,0.047,9.14776,9.14776
41.00,7.44981,25.136409,0.000319,25.072937,-2.3882,0.065,7.44248,7.44248									41.00,8.32294,25.057319,0.000332,25.003615,-1.9948,0.074,8.32041,8.32041								41.00,7.70671,25.179981,0.000322,25.129096,-2.1399,0.058,7.70587,7.70587								41.00,9.28349,25.051517,0.000331,24.991804,-1.3229,0.129,9.28192,9.28192									41.00,8.20822,25.047631,0.000331,25.000615,-1.5152,0.078,8.20369,8.20369									41.00,9.15034,25.050984,0.000315,25.009341,-1.7531,0.047,9.14676,9.14676
42.00,7.44941,25.136547,0.000323,25.073051,-2.3880,0.065,7.44433,7.44433									42.00,8.32264,25.057379,0.000333,25.003656,-1.9948,0.074,8.32091,8.32091								42.00,7.70660,25.179976,0.000323,25.129011,-2.1399,0.058,7.70483,7.70483								42.00,9.28325,25.051632,0.000335,24.991840,-1.3229,0.129,9.28255,9.28255									42.00,8.20770,25.047781,0.000329,25.000721,-1.5151,0.078,8.20432,8.20432									42.00,9.15000,25.050960,0.000313,25.009284,-1.7528,0.047,9.14611,9.14611
43.00,7.44897,25.136580,0.000325,25.073023,-2.3879,0.065,7.44707,7.44707									43.00,8.32262,25.057492,0.000337,25.003665,-1.9948,0.074,8.32200,8.32200								43.00,7.70650,25.180069,0.000324,25.129020,-2.1398,0.058,7.70418,7.70418								43.00,9.28295,25.051671,0.000334,24.991815,-1.3230,0.129,9.28212,9.28212									43.00,8.20736,25.047741,0.000330,25.000667,-1.5151,0.078,8.20415,8.20415									43.00,9.14967,25.050982,0.000313,25.009283,-1.7525,0.047,9.14547,9.14547
44.00,7.44849,25.136662,0.000331,25.073065,-2.3877,0.065,7.44929,7.44929									44.00,8.32267,25.057620,0.000338,25.003702,-1.9948,0.074,8.32119,8.32119								44.00,7.70628,25.180202,0.000324,25.129040,-2.1397,0.059,7.70420,7.70420								44.00,9.28252,25.051654,0.000336,24.991736,-1.3230,0.129,9.28185,9.28185									44.00,8.20708,25.047704,0.000328,25.000593,-1.5150,0.078,8.20425,8.20425									44.00,9.14921,25.051060,0.000308,25.009378,-1.7522,0.047,9.14521,9.14521
45.00,7.44758,25.136812,0.000333,25.073120,-2.3876,0.065,7.45167,7.45167									45.00,8.32227,25.057664,0.000335,25.003726,-1.9949,0.074,8.32103,8.32103								45.00,7.70643,25.180209,0.000322,25.128985,-2.1397,0.059,7.70312,7.70312								45.00,9.28196,25.051517,0.000335,24.991657,-1.3231,0.129,9.28248,9.28248									45.00,8.20661,25.047796,0.000328,25.000652,-1.5150,0.078,8.20363,8.20363									45.00,9.14867,25.051085,0.000306,25.009392,-1.7519,0.048,9.14498,9.14498
46.00,7.44690,25.136821,0.000329,25.073034,-2.3874,0.066,7.45263,7.45263									46.00,8.32181,25.057686,0.000335,25.003715,-1.9950,0.074,8.32096,8.32096								46.00,7.70639,25.180261,0.000320,25.128957,-2.1396,0.059,7.70183,7.70183								46.00,9.28174,25.051470,0.000333,24.991601,-1.3232,0.129,9.28210,9.28210									46.00,8.20596,25.048005,0.000333,25.000800,-1.5150,0.079,8.20255,8.20255									46.00,9.14831,25.051034,0.000307,25.009379,-1.7516,0.048,9.14581,9.14581
47.00,7.44737,25.136927,0.000328,25.073048,-2.3873,0.066,7.45376,7.45376									47.00,8.32133,25.057772,0.000333,25.003699,-1.9950,0.074,8.31955,8.31955								47.00,7.70609,25.180366,0.000320,25.129008,-2.1396,0.059,7.70117,7.70117								47.00,9.28191,25.051686,0.000340,24.991742,-1.3231,0.129,9.28170,9.28170									47.00,8.20516,25.047951,0.000336,25.000736,-1.5150,0.079,8.20024,8.20024									47.00,9.14812,25.051214,0.000311,25.009504,-1.7512,0.048,9.14608,9.14608
48.00,7.44808,25.136959,0.000327,25.073054,-2.3871,0.066,7.45466,7.45466									48.00,8.32110,25.057760,0.000328,25.003632,-1.9951,0.075,8.31922,8.31922								48.00,7.70570,25.180344,0.000323,25.128962,-2.1396,0.059,7.70012,7.70012								48.00,9.28181,25.051736,0.000340,24.991759,-1.3231,0.129,9.28097,9.28097									48.00,8.20441,25.047975,0.000334,25.000709,-1.5150,0.079,8.19907,8.19907									48.00,9.14800,25.051227,0.000310,25.009491,-1.7508,0.048,9.14592,9.14592
49.00,7.44823,25.137038,0.000324,25.073086,-2.3870,0.066,7.45522,7.45522									49.00,8.32127,25.057734,0.000329,25.003636,-1.9952,0.075,8.32112,8.32112								49.00,7.70504,25.180392,0.000324,25.129003,-2.1395,0.059,7.69844,7.69844								49.00,9.28175,25.051872,0.000341,24.991788,-1.3231,0.129,9.28127,9.28127									49.00,8.20382,25.048007,0.000330,25.000715,-1.5149,0.079,8.19818,8.19818									49.00,9.14790,25.051209,0.000312,25.009449,-1.7505,0.048,9.14555,9.14555
50.00,7.44815,25.137084,0.000326,25.073133,-2.3869,0.066,7.45517,7.45517									50.00,8.32149,25.057825,0.000333,25.003597,-1.9952,0.075,8.32414,8.32414								50.00,7.70452,25.180528,0.000326,25.129050,-2.1395,0.059,7.69722,7.69722								50.00,9.28196,25.052091,0.000342,24.991907,-1.3230,0.130,9.28227,9.28227									50.00,8.20344,25.048122,0.000338,25.000789,-1.5148,0.079,8.19925,8.19925									50.00,9.14742,25.051275,0.000311,25.009420,-1.7501,0.048,9.14483,9.14483
51.00,7.44803,25.137052,0.000330,25.073127,-2.3867,0.066,7.45546,7.45546									51.00,8.32182,25.057895,0.000335,25.003581,-1.9952,0.075,8.32725,8.32725								51.00,7.70402,25.180574,0.000330,25.129042,-2.1394,0.059,7.69732,7.69732								51.00,9.28196,25.052049,0.000341,24.991845,-1.3230,0.130,9.28436,9.28436									51.00,8.20308,25.048131,0.000338,25.000870,-1.5147,0.079,8.20008,8.20008									51.00,9.14670,25.051427,0.000312,25.009462,-1.7498,0.049,9.14363,9.14363
52.00,7.44913,25.137024,0.000330,25.073103,-2.3866,0.066,7.45054,7.45054									52.00,8.32203,25.057905,0.000337,25.003567,-1.9953,0.075,8.32803,8.32803								52.00,7.70344,25.180550,0.000331,25.128904,-2.1394,0.059,7.69494,7.69494								52.00,9.28196,25.051980,0.000337,24.991746,-1.3230,0.130,9.28214,9.28214									52.00,8.20264,25.048289,0.000338,25.000995,-1.5146,0.079,8.19950,8.19950									52.00,9.14594,25.051412,0.000311,25.009388,-1.7495,0.049,9.14006,9.14006
53.00,7.44978,25.137118,0.000328,25.073205,-2.3863,0.066,7.44491,7.44491									53.00,8.32223,25.057951,0.000340,25.003582,-1.9953,0.075,8.32459,8.32459								53.00,7.70236,25.180667,0.000331,25.128885,-2.1393,0.059,7.69481,7.69481								53.00,9.28203,25.051952,0.000334,24.991717,-1.3230,0.130,9.27208,9.27208									53.00,8.20235,25.048438,0.000341,25.001163,-1.5145,0.079,8.19230,8.19230									53.00,9.14572,25.051437,0.000309,25.009321,-1.7492,0.049,9.12821,9.12821
54.00,7.45039,25.137171,0.000326,25.073243,-2.3861,0.067,7.44390,7.44390									54.00,8.32241,25.058010,0.000339,25.003565,-1.9952,0.075,8.32168,8.32168								54.00,7.70159,25.180764,0.000331,25.128860,-2.1392,0.059,7.69583,7.69583								54.00,9.28230,25.052006,0.000334,24.991776,-1.3231,0.130,9.25251,9.25251									54.00,8.20215,25.048335,0.000339,25.001055,-1.5144,0.079,8.17702,8.17702									54.00,9.14538,25.051510,0.000311,25.009311,-1.7489,0.049,9.10531,9.10531
55.00,7.45212,25.137245,0.000324,25.073244,-2.3859,0.067,7.44679,7.44679									55.00,8.32272,25.058000,0.000339,25.003622,-1.9952,0.075,8.32022,8.32022								55.00,7.70090,25.180721,0.000328,25.128821,-2.1391,0.059,7.69926,7.69926								55.00,9.28211,25.051878,0.000335,24.991605,-1.3231,0.130,9.22354,9.22354									55.00,8.20165,25.048299,0.000334,25.001015,-1.5143,0.079,8.15378,8.15378									55.00,9.14493,25.051636,0.000314,25.009487,-1.7485,0.049,9.07317,9.07317
56.00,7.45380,25.137334,0.000322,25.073255,-2.3858,0.067,7.45142,7.45142									56.00,8.32322,25.058022,0.000338,25.003605,-1.9952,0.075,8.32000,8.32000								56.00,7.69981,25.180726,0.000326,25.128770,-2.1390,0.060,7.70637,7.70637								56.00,9.28235,25.051945,0.000339,24.991618,-1.3231,0.130,9.19102,9.19102									56.00,8.20145,25.048406,0.000335,25.001020,-1.5142,0.080,8.12761,8.12761									56.00,9.14485,25.051763,0.000315,25.009550,-1.7482,0.049,9.03633,9.03633
57.00,7.45441,25.137376,0.000320,25.073209,-2.3857,0.067,7.46268,7.46268									57.00,8.32331,25.058093,0.000336,25.003645,-1.9952,0.075,8.32413,8.32413								57.00,7.69919,25.180932,0.000325,25.128948,-2.1390,0.060,7.71970,7.71970								57.00,9.28217,25.051665,0.000331,24.991362,-1.3231,0.130,9.16452,9.16452									57.00,8.20068,25.048336,0.000332,25.000965,-1.5141,0.080,8.10299,8.10299									57.00,9.14474,25.051820,0.000313,25.009650,-1.7479,0.049,9.00330,9.00330
58.00,7.45503,25.137357,0.000322,25.073135,-2.3856,0.067,7.47597,7.47597									58.00,8.32455,25.058159,0.000337,25.003670,-1.9953,0.076,8.33467,8.33467								58.00,7.69760,25.180892,0.000323,25.128891,-2.1389,0.060,7.73354,7.73354								58.00,9.28232,25.051633,0.000332,24.991267,-1.3231,0.130,9.14923,9.14923									58.00,8.19958,25.048237,0.000330,25.000871,-1.5141,0.080,8.08591,8.08591									58.00,9.14457,25.051954,0.000314,25.009806,-1.7475,0.049,8.98227,8.98227
59.00,7.45523,25.137320,0.000325,25.073037,-2.3855,0.067,7.48466,7.48466									59.00,8.32827,25.058203,0.000338,25.003673,-1.9953,0.076,8.34576,8.34576								59.00,7.69699,25.180896,0.000324,25.128883,-2.1389,0.060,7.74814,7.74814								59.00,9.28363,25.051939,0.000338,24.991453,-1.3231,0.130,9.14690,9.14690									59.00,8.20090,25.048426,0.000336,25.001016,-1.5139,0.080,8.07902,8.07902									59.00,9.14315,25.052144,0.000316,25.009921,-1.7472,0.049,8.97643,8.97643
60.00,7.45365,25.137297,0.000327,25.072961,-2.3854,0.067,7.48953,7.48953									60.00,8.33355,25.058210,0.000341,25.003608,-1.9954,0.076,8.35726,8.35726								60.00,7.69691,25.181027,0.000324,25.128943,-2.1388,0.060,7.75989,7.75989								60.00,9.28734,25.052270,0.000342,24.991753,-1.3232,0.131,9.15771,9.15771									60.00,8.20310,25.048332,0.000334,25.000925,-1.5138,0.080,8.08314,8.08314									60.00,9.14144,25.052135,0.000315,25.009828,-1.7468,0.049,8.98534,8.98534
@1,0.4000,0.8, 60.0180000000037									@1,0.4000,0.8, 60.1199999999953								@1,0.4000,0.8, 60.0279999999984								@1,0.4000,0.8, 60.0930000000008									@1,0.4000,0.8, 60.0040000000008									@1,0.4000,0.8, 60.0139999999956
61.00,7.45437,25.137350,0.000324,25.072965,-2.3852,0.067,7.49206,7.49206									61.00,8.33334,25.058229,0.000341,25.003578,-1.9954,0.076,8.36764,8.36764								61.00,7.69615,25.181056,0.000323,25.128932,-2.1388,0.061,7.76645,7.76645								61.00,9.29002,25.052208,0.000340,24.991710,-1.3232,0.131,9.17550,9.17550									61.00,8.20043,25.048354,0.000335,25.000890,-1.5138,0.080,8.09419,8.09419									61.00,9.14260,25.052158,0.000314,25.009795,-1.7464,0.050,9.00275,9.00275
62.00,7.43536,25.137364,0.000326,25.072928,-2.3851,0.067,7.49187,7.49187									62.00,8.32140,25.058266,0.000341,25.003530,-1.9954,0.076,8.37619,8.37619								62.00,7.69364,25.181128,0.000325,25.129014,-2.1387,0.061,7.76832,7.76832								62.00,9.27006,25.052627,0.000350,24.992052,-1.3233,0.131,9.19368,9.19368									62.00,8.19123,25.048381,0.000336,25.000878,-1.5137,0.080,8.10775,8.10775									62.00,9.12859,25.052163,0.000317,25.009713,-1.7460,0.050,9.02227,9.02227
63.00,7.43000,25.137474,0.000324,25.072921,-2.3849,0.068,7.48902,7.48902									63.00,8.32108,25.058285,0.000336,25.003496,-1.9954,0.076,8.38104,8.38104								63.00,7.69563,25.181228,0.000326,25.129096,-2.1387,0.061,7.76622,7.76622								63.00,9.22895,25.052774,0.000349,24.992182,-1.3233,0.131,9.21054,9.21054									63.00,8.16343,25.048365,0.000334,25.000779,-1.5136,0.080,8.12094,8.12094									63.00,9.08514,25.052219,0.000319,25.009734,-1.7457,0.050,9.04143,9.04143
64.00,7.44953,25.137546,0.000322,25.072948,-2.3847,0.068,7.48614,7.48614									64.00,8.32244,25.058314,0.000331,25.003463,-1.9954,0.076,8.38219,8.38219								64.00,7.70219,25.181243,0.000324,25.129090,-2.1386,0.061,7.76119,7.76119								64.00,9.18583,25.052278,0.000336,24.991738,-1.3233,0.131,9.22412,9.22412									64.00,8.12488,25.048365,0.000334,25.000718,-1.5136,0.080,8.13217,8.13217									64.00,9.02903,25.052059,0.000317,25.009598,-1.7453,0.050,9.05828,9.05828
65.00,7.46755,25.137590,0.000320,25.072973,-2.3845,0.068,7.48322,7.48322									65.00,8.32451,25.058379,0.000327,25.003497,-1.9954,0.077,8.37889,8.37889								65.00,7.71382,25.181319,0.000327,25.129096,-2.1386,0.061,7.75530,7.75530								65.00,9.14271,25.052301,0.000334,24.991704,-1.3233,0.131,9.23294,9.23294									65.00,8.08894,25.048668,0.000340,25.000921,-1.5136,0.080,8.13822,8.13822									65.00,8.98036,25.052063,0.000317,25.009574,-1.7450,0.050,9.07036,9.07036
66.00,7.47790,25.137615,0.000322,25.072947,-2.3843,0.068,7.48007,7.48007									66.00,8.33332,25.058457,0.000325,25.003553,-1.9955,0.077,8.37397,8.37397								66.00,7.73382,25.181453,0.000332,25.129192,-2.1385,0.061,7.74989,7.74989								66.00,9.12783,25.052524,0.000337,24.991811,-1.3232,0.131,9.23825,9.23825									66.00,8.06951,25.048669,0.000341,25.000882,-1.5135,0.080,8.13845,8.13845									66.00,8.95867,25.052025,0.000317,25.009540,-1.7446,0.050,9.07924,9.07924
67.00,7.48885,25.137748,0.000322,25.073082,-2.3841,0.068,7.47588,7.47588									67.00,8.34087,25.058498,0.000325,25.003596,-1.9955,0.077,8.36918,8.36918								67.00,7.75234,25.181408,0.000334,25.129017,-2.1385,0.061,7.74513,7.74513								67.00,9.13780,25.052436,0.000334,24.991727,-1.3232,0.131,9.24209,9.24209									67.00,8.06858,25.048689,0.000341,25.000887,-1.5134,0.080,8.13474,8.13474									67.00,8.96382,25.051985,0.000314,25.009482,-1.7443,0.051,9.08539,9.08539
68.00,7.49326,25.137721,0.000322,25.073066,-2.3840,0.068,7.47469,7.47469									68.00,8.35832,25.058455,0.000327,25.003575,-1.9955,0.077,8.36320,8.36320								68.00,7.76575,25.181374,0.000331,25.128943,-2.1384,0.061,7.74116,7.74116								68.00,9.15255,25.052414,0.000333,24.991764,-1.3231,0.131,9.24472,9.24472									68.00,8.07805,25.048808,0.000348,25.000980,-1.5133,0.080,8.12905,8.12905									68.00,8.98014,25.051881,0.000313,25.009327,-1.7439,0.051,9.09085,9.09085
69.00,7.49253,25.137806,0.000321,25.073100,-2.3838,0.068,7.47428,7.47428									69.00,8.36995,25.058481,0.000330,25.003607,-1.9956,0.077,8.35941,8.35941								69.00,7.77155,25.181398,0.000331,25.128877,-2.1384,0.061,7.73874,7.73874								69.00,9.17428,25.052608,0.000334,24.991907,-1.3231,0.132,9.24654,9.24654									69.00,8.09063,25.048827,0.000348,25.000962,-1.5133,0.080,8.12383,8.12383									69.00,8.99989,25.051957,0.000313,25.009388,-1.7435,0.051,9.09543,9.09543
70.00,7.49060,25.137921,0.000319,25.073165,-2.3837,0.068,7.47407,7.47407									70.00,8.38055,25.058564,0.000330,25.003565,-1.9957,0.077,8.35725,8.35725								70.00,7.76893,25.181323,0.000330,25.128834,-2.1384,0.061,7.73731,7.73731								70.00,9.19632,25.052447,0.000333,24.991767,-1.3230,0.131,9.24801,9.24801									70.00,8.10924,25.048708,0.000346,25.000874,-1.5132,0.080,8.12145,8.12145									70.00,9.02469,25.052110,0.000315,25.009507,-1.7431,0.051,9.10030,9.10030
71.00,7.48773,25.137954,0.000321,25.073172,-2.3836,0.068,7.47384,7.47384									71.00,8.38222,25.058661,0.000331,25.003578,-1.9958,0.077,8.35582,8.35582								71.00,7.76432,25.181358,0.000325,25.128802,-2.1383,0.062,7.73594,7.73594								71.00,9.21658,25.052166,0.000325,24.991482,-1.3230,0.131,9.24918,9.24918									71.00,8.12466,25.048837,0.000348,25.000992,-1.5131,0.081,8.12322,8.12322									71.00,9.04533,25.052166,0.000315,25.009497,-1.7427,0.051,9.10484,9.10484
72.00,7.48488,25.137968,0.000323,25.073152,-2.3835,0.068,7.47470,7.47470									72.00,8.37980,25.058664,0.000329,25.003523,-1.9958,0.077,8.35457,8.35457								72.00,7.75927,25.181426,0.000323,25.128886,-2.1383,0.062,7.73436,7.73436								72.00,9.22860,25.052204,0.000327,24.991389,-1.3230,0.131,9.25079,9.25079									72.00,8.13613,25.048860,0.000346,25.000914,-1.5130,0.081,8.12825,8.12825									72.00,9.06120,25.052306,0.000317,25.009594,-1.7423,0.051,9.10898,9.10898
73.00,7.48317,25.138052,0.000324,25.073209,-2.3835,0.069,7.47413,7.47413									73.00,8.37537,25.058753,0.000330,25.003503,-1.9959,0.077,8.35489,8.35489								73.00,7.75510,25.181516,0.000328,25.128949,-2.1382,0.062,7.73245,7.73245								73.00,9.23693,25.052291,0.000334,24.991297,-1.3230,0.131,9.25275,9.25275									73.00,8.14392,25.048899,0.000344,25.000900,-1.5129,0.081,8.13527,8.13527									73.00,9.07507,25.052462,0.000317,25.009680,-1.7419,0.051,9.11083,9.11083
74.00,7.48208,25.138045,0.000327,25.073183,-2.3834,0.069,7.47401,7.47401									74.00,8.37156,25.058788,0.000331,25.003520,-1.9959,0.077,8.35387,8.35387								74.00,7.75227,25.181578,0.000328,25.129016,-2.1381,0.062,7.72976,7.72976								74.00,9.24033,25.052440,0.000338,24.991317,-1.3230,0.131,9.25577,9.25577									74.00,8.14495,25.048901,0.000340,25.000861,-1.5128,0.081,8.14158,8.14158									74.00,9.08133,25.052612,0.000317,25.009730,-1.7416,0.051,9.11324,9.11324
75.00,7.48057,25.138027,0.000328,25.073153,-2.3833,0.069,7.47454,7.47454									75.00,8.36945,25.058786,0.000332,25.003560,-1.9960,0.077,8.35244,8.35244								75.00,7.74954,25.181680,0.000330,25.129003,-2.1381,0.062,7.72760,7.72760								75.00,9.24199,25.052409,0.000333,24.991245,-1.3230,0.132,9.26007,9.26007									75.00,8.13960,25.048948,0.000340,25.000827,-1.5127,0.081,8.14723,8.14723									75.00,9.08545,25.052571,0.000316,25.009603,-1.7412,0.051,9.11553,9.11553
76.00,7.47911,25.138087,0.000325,25.073176,-2.3832,0.069,7.47528,7.47528									76.00,8.36706,25.058785,0.000334,25.003560,-1.9960,0.077,8.35162,8.35162								76.00,7.74664,25.181728,0.000334,25.129030,-2.1380,0.062,7.72600,7.72600								76.00,9.24455,25.052673,0.000336,24.991483,-1.3230,0.132,9.26302,9.26302									76.00,8.12581,25.048854,0.000339,25.000722,-1.5126,0.081,8.15201,8.15201									76.00,9.09082,25.052617,0.000317,25.009617,-1.7408,0.052,9.11877,9.11877
77.00,7.47876,25.138106,0.000321,25.073145,-2.3831,0.069,7.47604,7.47604									77.00,8.36515,25.058833,0.000336,25.003611,-1.9960,0.077,8.35017,8.35017								77.00,7.74410,25.181812,0.000334,25.129047,-2.1379,0.063,7.72363,7.72363								77.00,9.24566,25.052592,0.000327,24.991491,-1.3230,0.132,9.26385,9.26385									77.00,8.11776,25.048986,0.000344,25.000871,-1.5124,0.081,8.15623,8.15623									77.00,9.09516,25.052574,0.000317,25.009523,-1.7404,0.052,9.12310,9.12310
78.00,7.47794,25.138131,0.000320,25.073087,-2.3830,0.069,7.47565,7.47565									78.00,8.36325,25.058870,0.000333,25.003668,-1.9960,0.078,8.34724,8.34724								78.00,7.74151,25.181889,0.000332,25.129049,-2.1379,0.063,7.72172,7.72172								78.00,9.24740,25.052604,0.000328,24.991499,-1.3230,0.132,9.26377,9.26377									78.00,8.11580,25.049049,0.000343,25.000860,-1.5123,0.081,8.15916,8.15916									78.00,9.09841,25.052548,0.000316,25.009465,-1.7400,0.052,9.12833,9.12833
79.00,7.47715,25.138194,0.000319,25.073131,-2.3829,0.069,7.47389,7.47389									79.00,8.36100,25.058947,0.000331,25.003684,-1.9961,0.078,8.34509,8.34509								79.00,7.73814,25.181950,0.000335,25.129039,-2.1378,0.063,7.71954,7.71954								79.00,9.24925,25.052459,0.000327,24.991469,-1.3230,0.132,9.26332,9.26332									79.00,8.12028,25.049096,0.000345,25.000891,-1.5122,0.081,8.16116,8.16116									79.00,9.10178,25.052532,0.000317,25.009386,-1.7396,0.052,9.13198,9.13198
80.00,7.47619,25.138251,0.000322,25.073167,-2.3828,0.070,7.47132,7.47132									80.00,8.35835,25.058961,0.000328,25.003621,-1.9961,0.078,8.34362,8.34362								80.00,7.73521,25.181969,0.000335,25.129027,-2.1378,0.063,7.71839,7.71839								80.00,9.25071,25.052513,0.000329,24.991497,-1.3229,0.133,9.26302,9.26302									80.00,8.12772,25.049082,0.000343,25.000880,-1.5122,0.082,8.16350,8.16350									80.00,9.10574,25.052552,0.000314,25.009412,-1.7393,0.052,9.13525,9.13525
81.00,7.47518,25.138404,0.000326,25.073279,-2.3826,0.070,7.46923,7.46923									81.00,8.35593,25.059019,0.000330,25.003625,-1.9961,0.078,8.34163,8.34163								81.00,7.73265,25.181945,0.000334,25.128963,-2.1378,0.063,7.71718,7.71718								81.00,9.25105,25.052466,0.000328,24.991401,-1.3228,0.132,9.26316,9.26316									81.00,8.13456,25.049051,0.000340,25.000808,-1.5121,0.082,8.16570,8.16570									81.00,9.10941,25.052601,0.000315,25.009378,-1.7389,0.052,9.13647,9.13647
82.00,7.47395,25.138365,0.000328,25.073199,-2.3824,0.070,7.46849,7.46849									82.00,8.35356,25.059115,0.000326,25.003604,-1.9961,0.078,8.33982,8.33982								82.00,7.73031,25.182001,0.000335,25.128991,-2.1378,0.063,7.71763,7.71763								82.00,9.25586,25.052524,0.000332,24.991401,-1.3228,0.132,9.26445,9.26445									82.00,8.14293,25.048971,0.000338,25.000706,-1.5120,0.082,8.16610,8.16610									82.00,9.11212,25.052701,0.000316,25.009406,-1.7385,0.052,9.13619,9.13619
83.00,7.47324,25.138422,0.000332,25.073209,-2.3823,0.070,7.46772,7.46772									83.00,8.35141,25.059142,0.000329,25.003596,-1.9961,0.079,8.33786,8.33786								83.00,7.72914,25.182043,0.000334,25.128948,-2.1378,0.063,7.71841,7.71841								83.00,9.26051,25.052634,0.000328,24.991541,-1.3227,0.133,9.26593,9.26593									83.00,8.14992,25.048951,0.000340,25.000710,-1.5119,0.082,8.16701,8.16701									83.00,9.11535,25.052670,0.000314,25.009359,-1.7382,0.053,9.13547,9.13547
84.00,7.47283,25.138455,0.000333,25.073196,-2.3821,0.070,7.46745,7.46745									84.00,8.34955,25.059202,0.000329,25.003587,-1.9961,0.079,8.33541,8.33541								84.00,7.72753,25.182055,0.000327,25.128947,-2.1378,0.063,7.71851,7.71851								84.00,9.26481,25.053045,0.000333,24.991920,-1.3227,0.133,9.26640,9.26640									84.00,8.15272,25.049146,0.000345,25.000854,-1.5117,0.082,8.16852,8.16852									84.00,9.11900,25.052678,0.000312,25.009363,-1.7378,0.053,9.13469,9.13469
85.00,7.47224,25.138472,0.000332,25.073148,-2.3819,0.070,7.46746,7.46746									85.00,8.34756,25.059263,0.000330,25.003582,-1.9961,0.079,8.33250,8.33250								85.00,7.72589,25.182095,0.000325,25.128988,-2.1378,0.063,7.71792,7.71792								85.00,9.26408,25.053213,0.000333,24.992057,-1.3227,0.133,9.26730,9.26730									85.00,8.15609,25.049247,0.000350,25.000883,-1.5116,0.082,8.16878,8.16878									85.00,9.12247,25.052801,0.000316,25.009436,-1.7374,0.053,9.13280,9.13280
86.00,7.47235,25.138436,0.000328,25.073057,-2.3819,0.070,7.46620,7.46620									86.00,8.34579,25.059298,0.000328,25.003538,-1.9961,0.079,8.32946,8.32946								86.00,7.72455,25.182206,0.000323,25.129025,-2.1377,0.064,7.71917,7.71917								86.00,9.26334,25.053455,0.000339,24.992210,-1.3228,0.133,9.26936,9.26936									86.00,8.15820,25.049402,0.000353,25.000983,-1.5114,0.082,8.16860,8.16860									86.00,9.12490,25.052855,0.000316,25.009465,-1.7371,0.053,9.13196,9.13196
87.00,7.47179,25.138536,0.000328,25.073047,-2.3817,0.070,7.46381,7.46381									87.00,8.34401,25.059320,0.000331,25.003508,-1.9961,0.079,8.32730,8.32730								87.00,7.72326,25.182257,0.000323,25.129026,-2.1377,0.064,7.72100,7.72100								87.00,9.26400,25.053806,0.000340,24.992446,-1.3228,0.133,9.27019,9.27019									87.00,8.16017,25.049385,0.000351,25.000942,-1.5114,0.082,8.16987,8.16987									87.00,9.12614,25.052855,0.000313,25.009423,-1.7367,0.053,9.13090,9.13090
88.00,7.47122,25.138582,0.000327,25.073073,-2.3816,0.070,7.46329,7.46329									88.00,8.34238,25.059387,0.000330,25.003519,-1.9962,0.079,8.32679,8.32679								88.00,7.72263,25.182248,0.000324,25.128984,-2.1376,0.064,7.72223,7.72223								88.00,9.26440,25.053740,0.000338,24.992287,-1.3229,0.133,9.27017,9.27017									88.00,8.16163,25.049382,0.000347,25.000904,-1.5113,0.082,8.17020,8.17020									88.00,9.12648,25.052960,0.000315,25.009425,-1.7363,0.053,9.13059,9.13059
89.00,7.47018,25.138691,0.000324,25.073131,-2.3815,0.071,7.46245,7.46245									89.00,8.34102,25.059440,0.000333,25.003508,-1.9962,0.079,8.32694,8.32694								89.00,7.72288,25.182292,0.000329,25.128999,-2.1375,0.064,7.72487,7.72487								89.00,9.26506,25.053581,0.000335,24.991982,-1.3230,0.133,9.26952,9.26952									89.00,8.16329,25.049270,0.000343,25.000796,-1.5113,0.082,8.17070,8.17070									89.00,9.12717,25.053015,0.000314,25.009453,-1.7360,0.054,9.13174,9.13174
90.00,7.46921,25.138715,0.000325,25.073060,-2.3814,0.071,7.46200,7.46200									90.00,8.33959,25.059539,0.000335,25.003576,-1.9963,0.079,8.32687,8.32687								90.00,7.72294,25.182371,0.000330,25.129055,-2.1374,0.064,7.72674,7.72674								90.00,9.26619,25.053616,0.000334,24.991943,-1.3230,0.133,9.26794,9.26794									90.00,8.16433,25.049258,0.000339,25.000719,-1.5113,0.082,8.17202,8.17202									90.00,9.12861,25.052948,0.000309,25.009337,-1.7357,0.054,9.13366,9.13366
91.00,7.46859,25.138804,0.000330,25.073050,-2.3812,0.071,7.46284,7.46284									91.00,8.33805,25.059541,0.000335,25.003545,-1.9963,0.079,8.32589,8.32589								91.00,7.72221,25.182371,0.000332,25.129040,-2.1373,0.064,7.72580,7.72580								91.00,9.26628,25.053391,0.000328,24.991733,-1.3230,0.133,9.26641,9.26641									91.00,8.16563,25.049226,0.000338,25.000670,-1.5112,0.082,8.17330,8.17330									91.00,9.12993,25.052934,0.000305,25.009348,-1.7354,0.054,9.13498,9.13498
92.00,7.46831,25.138857,0.000329,25.073136,-2.3810,0.071,7.46452,7.46452									92.00,8.33623,25.059633,0.000338,25.003632,-1.9964,0.079,8.32462,8.32462								92.00,7.72162,25.182299,0.000329,25.128973,-2.1372,0.064,7.72267,7.72267								92.00,9.26619,25.053217,0.000330,24.991591,-1.3230,0.133,9.26517,9.26517									92.00,8.16715,25.049136,0.000337,25.000545,-1.5112,0.082,8.17380,8.17380									92.00,9.13114,25.052983,0.000304,25.009377,-1.7350,0.054,9.13718,9.13718
93.00,7.46812,25.138868,0.000331,25.073111,-2.3808,0.071,7.46547,7.46547									93.00,8.33438,25.059718,0.000340,25.003645,-1.9964,0.079,8.32364,8.32364								93.00,7.72113,25.182398,0.000328,25.129096,-2.1372,0.064,7.71960,7.71960								93.00,9.26624,25.053312,0.000331,24.991688,-1.3229,0.134,9.26536,9.26536									93.00,8.16811,25.049138,0.000338,25.000503,-1.5111,0.083,8.17419,8.17419									93.00,9.13263,25.053043,0.000304,25.009436,-1.7347,0.054,9.13929,9.13929
94.00,7.46767,25.138796,0.000331,25.072995,-2.3806,0.071,7.46740,7.46740									94.00,8.33310,25.059773,0.000338,25.003617,-1.9964,0.079,8.32309,8.32309								94.00,7.72067,25.182478,0.000326,25.129096,-2.1372,0.065,7.71590,7.71590								94.00,9.26649,25.053445,0.000336,24.991829,-1.3229,0.134,9.26642,9.26642									94.00,8.16921,25.049132,0.000340,25.000482,-1.5109,0.083,8.17469,8.17469									94.00,9.13404,25.053016,0.000306,25.009399,-1.7344,0.054,9.14012,9.14012
95.00,7.46666,25.138876,0.000330,25.073075,-2.3804,0.071,7.46814,7.46814									95.00,8.33201,25.059821,0.000339,25.003630,-1.9964,0.079,8.32229,8.32229								95.00,7.72074,25.182505,0.000326,25.129065,-2.1372,0.065,7.71231,7.71231								95.00,9.26724,25.053356,0.000336,24.991687,-1.3229,0.134,9.26664,9.26664									95.00,8.16988,25.049017,0.000339,25.000389,-1.5108,0.083,8.17444,8.17444									95.00,9.13519,25.053151,0.000314,25.009509,-1.7340,0.054,9.14124,9.14124
96.00,7.46669,25.138889,0.000328,25.073102,-2.3802,0.071,7.46850,7.46850									96.00,8.33059,25.059925,0.000337,25.003707,-1.9964,0.080,8.32218,8.32218								96.00,7.72054,25.182554,0.000326,25.129083,-2.1371,0.065,7.70957,7.70957								96.00,9.26756,25.053304,0.000331,24.991621,-1.3229,0.134,9.26679,9.26679									96.00,8.17065,25.049183,0.000340,25.000522,-1.5107,0.083,8.17402,8.17402									96.00,9.13610,25.053105,0.000316,25.009411,-1.7337,0.054,9.14257,9.14257
97.00,7.46639,25.138917,0.000328,25.073029,-2.3801,0.072,7.46816,7.46816									97.00,8.32918,25.059927,0.000336,25.003664,-1.9964,0.080,8.32286,8.32286								97.00,7.71911,25.182716,0.000329,25.129183,-2.1371,0.065,7.70946,7.70946								97.00,9.26795,25.053378,0.000328,24.991624,-1.3230,0.134,9.26748,9.26748									97.00,8.17125,25.049360,0.000339,25.000644,-1.5106,0.083,8.17438,8.17438									97.00,9.13689,25.053172,0.000319,25.009453,-1.7333,0.054,9.14452,9.14452
98.00,7.46593,25.138875,0.000323,25.072925,-2.3800,0.072,7.46633,7.46633									98.00,8.32823,25.059961,0.000333,25.003642,-1.9964,0.080,8.32269,8.32269								98.00,7.71799,25.182708,0.000330,25.129146,-2.1370,0.065,7.71053,7.71053								98.00,9.26781,25.053475,0.000329,24.991618,-1.3230,0.134,9.26661,9.26661									98.00,8.17172,25.049460,0.000340,25.000716,-1.5105,0.083,8.17548,8.17548									98.00,9.13734,25.053222,0.000320,25.009454,-1.7330,0.054,9.14541,9.14541
99.00,7.46542,25.138989,0.000323,25.072963,-2.3798,0.072,7.46348,7.46348									99.00,8.32710,25.060035,0.000332,25.003675,-1.9964,0.080,8.32106,8.32106								99.00,7.71789,25.182759,0.000334,25.129177,-2.1369,0.065,7.71231,7.71231								99.00,9.26775,25.053385,0.000322,24.991450,-1.3230,0.135,9.26662,9.26662									99.00,8.17200,25.049642,0.000338,25.000851,-1.5104,0.083,8.17669,8.17669									99.00,9.13793,25.053459,0.000323,25.009608,-1.7327,0.054,9.14612,9.14612
100.00,7.46496,25.139020,0.000324,25.072962,-2.3797,0.072,7.46130,7.46130									100.00,8.32591,25.060068,0.000330,25.003663,-1.9964,0.080,8.32051,8.32051								100.00,7.71772,25.182778,0.000335,25.129156,-2.1368,0.065,7.71397,7.71397								100.00,9.26765,25.053651,0.000327,24.991614,-1.3230,0.135,9.26646,9.26646									100.00,8.17271,25.049821,0.000340,25.000970,-1.5104,0.083,8.17884,8.17884									100.00,9.13844,25.053384,0.000318,25.009552,-1.7324,0.055,9.14690,9.14690
101.00,7.46453,25.139068,0.000323,25.072957,-2.3796,0.072,7.45971,7.45971									101.00,8.32496,25.060114,0.000337,25.003709,-1.9964,0.080,8.32096,8.32096								101.00,7.71754,25.182727,0.000334,25.129119,-2.1367,0.065,7.71677,7.71677								101.00,9.26743,25.054042,0.000338,24.991930,-1.3230,0.135,9.26680,9.26680									101.00,8.17339,25.049820,0.000339,25.000938,-1.5103,0.083,8.18073,8.18073									101.00,9.13889,25.053465,0.000317,25.009607,-1.7321,0.055,9.14705,9.14705
102.00,7.46400,25.139174,0.000321,25.073055,-2.3795,0.072,7.45835,7.45835									102.00,8.32399,25.060078,0.000337,25.003660,-1.9964,0.080,8.32060,8.32060								102.00,7.71768,25.182681,0.000335,25.129038,-2.1367,0.065,7.71741,7.71741								102.00,9.26735,25.053964,0.000337,24.991869,-1.3230,0.135,9.26775,9.26775									102.00,8.17422,25.049814,0.000338,25.000891,-1.5101,0.083,8.18069,8.18069									102.00,9.13939,25.053553,0.000321,25.009649,-1.7318,0.055,9.14587,9.14587
103.00,7.46344,25.139286,0.000320,25.073182,-2.3794,0.073,7.45716,7.45716									103.00,8.32358,25.060132,0.000338,25.003681,-1.9965,0.080,8.32052,8.32052								103.00,7.71774,25.182625,0.000330,25.128929,-2.1366,0.065,7.71615,7.71615								103.00,9.26766,25.054150,0.000342,24.992075,-1.3230,0.135,9.26885,9.26885									103.00,8.17517,25.049793,0.000337,25.000819,-1.5101,0.084,8.17982,8.17982									103.00,9.13985,25.053495,0.000321,25.009579,-1.7315,0.055,9.14504,9.14504
104.00,7.46281,25.139336,0.000322,25.073233,-2.3793,0.073,7.45691,7.45691									104.00,8.32324,25.060129,0.000339,25.003757,-1.9965,0.080,8.32137,8.32137								104.00,7.71731,25.182637,0.000327,25.128910,-2.1366,0.066,7.71335,7.71335								104.00,9.26783,25.054287,0.000351,24.992189,-1.3230,0.135,9.26892,9.26892									104.00,8.17583,25.049722,0.000339,25.000718,-1.5100,0.083,8.17899,8.17899									104.00,9.14037,25.053448,0.000319,25.009500,-1.7312,0.055,9.14498,9.14498
105.00,7.46239,25.139379,0.000322,25.073251,-2.3793,0.073,7.45740,7.45740									105.00,8.32308,25.060175,0.000338,25.003791,-1.9966,0.081,8.32214,8.32214								105.00,7.71640,25.182646,0.000325,25.128898,-2.1365,0.066,7.71074,7.71074								105.00,9.26774,25.054255,0.000350,24.992194,-1.3230,0.135,9.26916,9.26916									105.00,8.17609,25.049760,0.000341,25.000775,-1.5100,0.083,8.17674,8.17674									105.00,9.14111,25.053538,0.000321,25.009499,-1.7309,0.055,9.14402,9.14402
106.00,7.46251,25.139420,0.000320,25.073236,-2.3791,0.073,7.45786,7.45786									106.00,8.32288,25.060224,0.000333,25.003774,-1.9966,0.081,8.32235,8.32235								106.00,7.71544,25.182763,0.000325,25.128916,-2.1365,0.066,7.70803,7.70803								106.00,9.26723,25.054215,0.000347,24.992159,-1.3230,0.135,9.26773,9.26773									106.00,8.17643,25.049744,0.000341,25.000705,-1.5100,0.084,8.17504,8.17504									106.00,9.14165,25.053625,0.000321,25.009535,-1.7306,0.056,9.14317,9.14317
107.00,7.46249,25.139462,0.000320,25.073174,-2.3790,0.073,7.45813,7.45813									107.00,8.32280,25.060380,0.000333,25.003869,-1.9966,0.081,8.32296,8.32296								107.00,7.71409,25.182866,0.000324,25.128933,-2.1364,0.066,7.70639,7.70639								107.00,9.26674,25.054403,0.000349,24.992213,-1.3230,0.135,9.26603,9.26603									107.00,8.17650,25.050022,0.000346,25.000910,-1.5101,0.084,8.17410,8.17410									107.00,9.14216,25.053510,0.000316,25.009383,-1.7303,0.056,9.14215,9.14215
108.00,7.46227,25.139514,0.000319,25.073165,-2.3789,0.073,7.45945,7.45945									108.00,8.32278,25.060442,0.000334,25.003866,-1.9966,0.081,8.32424,8.32424								108.00,7.71309,25.183082,0.000330,25.129005,-2.1363,0.066,7.70558,7.70558								108.00,9.26661,25.054331,0.000346,24.992083,-1.3230,0.135,9.26537,9.26537									108.00,8.17663,25.050059,0.000346,25.000884,-1.5100,0.084,8.17277,8.17277									108.00,9.14260,25.053586,0.000315,25.009411,-1.7300,0.056,9.14136,9.14136
109.00,7.46206,25.139562,0.000319,25.073159,-2.3788,0.073,7.46175,7.46175									109.00,8.32280,25.060480,0.000336,25.003802,-1.9966,0.082,8.32558,8.32558								109.00,7.71221,25.183194,0.000335,25.129026,-2.1362,0.066,7.70632,7.70632								109.00,9.26672,25.054179,0.000341,24.991925,-1.3230,0.135,9.26470,9.26470									109.00,8.17632,25.050137,0.000345,25.000871,-1.5099,0.084,8.17168,8.17168									109.00,9.14278,25.053500,0.000314,25.009296,-1.7297,0.056,9.14007,9.14007
110.00,7.46206,25.139523,0.000319,25.073075,-2.3787,0.073,7.46454,7.46454									110.00,8.32287,25.060446,0.000334,25.003699,-1.9966,0.082,8.32686,8.32686								110.00,7.71101,25.183280,0.000339,25.129017,-2.1362,0.066,7.70765,7.70765								110.00,9.26680,25.054162,0.000338,24.991864,-1.3230,0.136,9.26509,9.26509									110.00,8.17646,25.050202,0.000344,25.000873,-1.5097,0.084,8.17075,8.17075									110.00,9.14288,25.053665,0.000318,25.009398,-1.7293,0.056,9.13975,9.13975
111.00,7.46293,25.139527,0.000319,25.073087,-2.3785,0.073,7.46678,7.46678									111.00,8.32310,25.060495,0.000335,25.003686,-1.9966,0.082,8.32752,8.32752								111.00,7.71070,25.183295,0.000340,25.128992,-2.1361,0.067,7.70769,7.70769								111.00,9.26685,25.054085,0.000335,24.991756,-1.3230,0.136,9.26538,9.26538									111.00,8.17677,25.050325,0.000342,25.000969,-1.5096,0.084,8.17011,8.17011									111.00,9.14309,25.053696,0.000318,25.009410,-1.7289,0.056,9.14013,9.14013
112.00,7.46325,25.139552,0.000320,25.073158,-2.3784,0.074,7.46814,7.46814									112.00,8.32336,25.060523,0.000335,25.003642,-1.9966,0.082,8.32737,8.32737								112.00,7.71104,25.183334,0.000342,25.129005,-2.1360,0.067,7.70682,7.70682								112.00,9.26691,25.054009,0.000333,24.991663,-1.3230,0.136,9.26503,9.26503									112.00,8.17611,25.050214,0.000339,25.000842,-1.5094,0.084,8.16928,8.16928									112.00,9.14328,25.053582,0.000316,25.009249,-1.7286,0.056,9.14074,9.14074
113.00,7.46320,25.139537,0.000323,25.073093,-2.3782,0.074,7.46988,7.46988									113.00,8.32357,25.060562,0.000334,25.003663,-1.9966,0.082,8.32737,8.32737								113.00,7.71126,25.183254,0.000340,25.128942,-2.1359,0.067,7.70685,7.70685								113.00,9.26670,25.054040,0.000331,24.991684,-1.3229,0.136,9.26442,9.26442									113.00,8.17535,25.050287,0.000340,25.000947,-1.5093,0.084,8.16877,8.16877									113.00,9.14332,25.053615,0.000315,25.009285,-1.7282,0.056,9.14150,9.14150
114.00,7.46263,25.139548,0.000323,25.073071,-2.3781,0.074,7.47020,7.47020									114.00,8.32373,25.060585,0.000332,25.003676,-1.9966,0.082,8.32672,8.32672								114.00,7.71087,25.183226,0.000338,25.128937,-2.1359,0.067,7.70625,7.70625								114.00,9.26657,25.054433,0.000335,24.992018,-1.3228,0.136,9.26422,9.26422									114.00,8.17485,25.050236,0.000334,25.000922,-1.5093,0.085,8.16751,8.16751									114.00,9.14320,25.053618,0.000313,25.009248,-1.7279,0.056,9.14100,9.14100
115.00,7.46235,25.139667,0.000324,25.073158,-2.3780,0.074,7.46911,7.46911									115.00,8.32371,25.060713,0.000335,25.003780,-1.9966,0.082,8.32543,8.32543								115.00,7.71020,25.183248,0.000334,25.128943,-2.1358,0.067,7.70441,7.70441								115.00,9.26615,25.054332,0.000329,24.991959,-1.3227,0.136,9.26366,9.26366									115.00,8.17454,25.050167,0.000335,25.000884,-1.5093,0.085,8.16734,8.16734									115.00,9.14283,25.053524,0.000305,25.009133,-1.7276,0.056,9.14007,9.14007
116.00,7.46227,25.139644,0.000325,25.073109,-2.3779,0.074,7.46810,7.46810									116.00,8.32384,25.060768,0.000334,25.003760,-1.9966,0.082,8.32522,8.32522								116.00,7.70947,25.183278,0.000333,25.128939,-2.1358,0.067,7.70350,7.70350								116.00,9.26595,25.054314,0.000330,24.991909,-1.3226,0.136,9.26382,9.26382									116.00,8.17366,25.050090,0.000337,25.000786,-1.5092,0.084,8.16674,8.16674									116.00,9.14249,25.053615,0.000303,25.009172,-1.7274,0.057,9.13872,9.13872
117.00,7.46299,25.139678,0.000326,25.073075,-2.3777,0.074,7.46769,7.46769									117.00,8.32408,25.060784,0.000335,25.003757,-1.9966,0.082,8.32549,8.32549								117.00,7.70880,25.183275,0.000330,25.128907,-2.1357,0.067,7.70364,7.70364								117.00,9.26584,25.054370,0.000331,24.992024,-1.3226,0.136,9.26446,9.26446									117.00,8.17272,25.050172,0.000337,25.000825,-1.5092,0.085,8.16600,8.16600									117.00,9.14198,25.053924,0.000305,25.009464,-1.7271,0.057,9.13794,9.13794
118.00,7.46384,25.139794,0.000328,25.073153,-2.3776,0.074,7.46854,7.46854									118.00,8.32410,25.060814,0.000335,25.003710,-1.9967,0.082,8.32462,8.32462								118.00,7.70836,25.183417,0.000330,25.129020,-2.1357,0.068,7.70370,7.70370								118.00,9.26581,25.054546,0.000332,24.992127,-1.3226,0.136,9.26443,9.26443									118.00,8.17123,25.050193,0.000340,25.000790,-1.5091,0.085,8.16676,8.16676									118.00,9.14131,25.054014,0.000307,25.009517,-1.7268,0.057,9.13583,9.13583
119.00,7.46523,25.139829,0.000331,25.073158,-2.3775,0.074,7.46941,7.46941									119.00,8.32435,25.060854,0.000335,25.003634,-1.9967,0.082,8.32424,8.32424								119.00,7.70756,25.183425,0.000332,25.128986,-2.1356,0.068,7.70157,7.70157								119.00,9.26565,25.054580,0.000327,24.992102,-1.3227,0.137,9.26424,9.26424									119.00,8.17055,25.050226,0.000342,25.000782,-1.5089,0.085,8.16802,8.16802									119.00,9.14067,25.054012,0.000307,25.009490,-1.7265,0.057,9.13546,9.13546
120.00,7.46571,25.139835,0.000328,25.073106,-2.3774,0.074,7.47106,7.47106									120.00,8.32458,25.060870,0.000333,25.003592,-1.9967,0.083,8.32435,8.32435								120.00,7.70602,25.183499,0.000336,25.128982,-2.1355,0.068,7.69567,7.69567								120.00,9.26549,25.054721,0.000328,24.992128,-1.3227,0.137,9.26444,9.26444									120.00,8.16982,25.050273,0.000342,25.000774,-1.5088,0.085,8.16904,8.16904									120.00,9.14010,25.054031,0.000307,25.009487,-1.7262,0.057,9.13552,9.13552
121.00,7.46603,25.139932,0.000330,25.073159,-2.3774,0.075,7.47256,7.47256									121.00,8.32471,25.060919,0.000336,25.003615,-1.9967,0.083,8.32387,8.32387								121.00,7.70540,25.183498,0.000335,25.128935,-2.1355,0.068,7.68328,7.68328								121.00,9.26515,25.054752,0.000326,24.992074,-1.3228,0.137,9.26423,9.26423									121.00,8.16927,25.050367,0.000344,25.000853,-1.5087,0.085,8.17049,8.17049									121.00,9.13969,25.054097,0.000311,25.009483,-1.7259,0.057,9.13601,9.13601
122.00,7.46701,25.139898,0.000329,25.073116,-2.3773,0.075,7.47395,7.47395									122.00,8.32476,25.060959,0.000335,25.003590,-1.9967,0.083,8.32348,8.32348								122.00,7.70554,25.183610,0.000338,25.129011,-2.1354,0.068,7.66815,7.66815								122.00,9.26492,25.054853,0.000325,24.992088,-1.3228,0.137,9.26401,9.26401									122.00,8.16877,25.050327,0.000347,25.000829,-1.5086,0.085,8.17252,8.17252									122.00,9.13922,25.054153,0.000312,25.009453,-1.7255,0.058,9.13506,9.13506
123.00,7.46784,25.139931,0.000328,25.073147,-2.3771,0.075,7.47412,7.47412									123.00,8.32477,25.060933,0.000332,25.003546,-1.9967,0.083,8.32259,8.32259								123.00,7.70529,25.183675,0.000338,25.128979,-2.1353,0.068,7.65367,7.65367								123.00,9.26475,25.054665,0.000323,24.991872,-1.3228,0.137,9.26481,9.26481									123.00,8.16847,25.050385,0.000347,25.000884,-1.5085,0.085,8.17321,8.17321									123.00,9.13869,25.054146,0.000311,25.009373,-1.7252,0.058,9.13470,9.13470
124.00,7.46851,25.139968,0.000325,25.073140,-2.3770,0.075,7.47444,7.47444									124.00,8.32453,25.060971,0.000331,25.003584,-1.9966,0.083,8.32080,8.32080								124.00,7.70494,25.183780,0.000335,25.128965,-2.1353,0.068,7.64488,7.64488								124.00,9.26465,25.054624,0.000331,24.991749,-1.3228,0.137,9.26510,9.26510									124.00,8.16850,25.050402,0.000348,25.000894,-1.5085,0.085,8.17344,8.17344									124.00,9.13797,25.054261,0.000313,25.009415,-1.7249,0.058,9.13390,9.13390
125.00,7.46926,25.140004,0.000329,25.073162,-2.3769,0.075,7.47304,7.47304									125.00,8.32405,25.061039,0.000331,25.003592,-1.9967,0.083,8.31890,8.31890								125.00,7.70409,25.183835,0.000332,25.128971,-2.1352,0.068,7.64402,7.64402								125.00,9.26442,25.054790,0.000338,24.991842,-1.3228,0.137,9.26402,9.26402									125.00,8.16907,25.050545,0.000349,25.000966,-1.5084,0.085,8.17234,8.17234									125.00,9.13736,25.054351,0.000317,25.009444,-1.7246,0.058,9.13345,9.13345
126.00,7.46996,25.140091,0.000329,25.073188,-2.3768,0.075,7.47103,7.47103									126.00,8.32371,25.061024,0.000326,25.003582,-1.9967,0.083,8.31761,8.31761								126.00,7.70360,25.183950,0.000331,25.129060,-2.1350,0.068,7.65312,7.65312								126.00,9.26435,25.054868,0.000341,24.991909,-1.3228,0.137,9.26432,9.26432									126.00,8.16940,25.050658,0.000345,25.001041,-1.5083,0.085,8.17003,8.17003									126.00,9.13705,25.054265,0.000312,25.009338,-1.7242,0.058,9.13274,9.13274
127.00,7.47092,25.140184,0.000327,25.073215,-2.3767,0.075,7.46911,7.46911									127.00,8.32344,25.061169,0.000326,25.003634,-1.9967,0.083,8.31708,8.31708								127.00,7.70405,25.184076,0.000330,25.129110,-2.1349,0.068,7.66888,7.66888								127.00,9.26449,25.054966,0.000344,24.991946,-1.3229,0.137,9.26468,9.26468									127.00,8.16947,25.050988,0.000345,25.001265,-1.5082,0.085,8.16761,8.16761									127.00,9.13685,25.054225,0.000309,25.009335,-1.7239,0.058,9.13345,9.13345
128.00,7.47106,25.140261,0.000327,25.073194,-2.3766,0.075,7.46664,7.46664									128.00,8.32327,25.061259,0.000330,25.003651,-1.9968,0.083,8.31782,8.31782								128.00,7.70453,25.184091,0.000332,25.129134,-2.1348,0.068,7.68646,7.68646								128.00,9.26454,25.055193,0.000351,24.992102,-1.3229,0.137,9.26498,9.26498									128.00,8.16965,25.050951,0.000341,25.001223,-1.5081,0.086,8.16585,8.16585									128.00,9.13679,25.054144,0.000304,25.009251,-1.7236,0.059,9.13509,9.13509
129.00,7.47036,25.140286,0.000328,25.073160,-2.3765,0.076,7.46439,7.46439									129.00,8.32292,25.061308,0.000331,25.003590,-1.9969,0.083,8.31905,8.31905								129.00,7.69377,25.184317,0.000335,25.129337,-2.1348,0.069,7.70341,7.70341								129.00,9.26471,25.055164,0.000345,24.992089,-1.3229,0.138,9.26532,9.26532									129.00,8.16920,25.050784,0.000336,25.001056,-1.5080,0.086,8.16509,8.16509									129.00,9.13680,25.054209,0.000305,25.009326,-1.7232,0.059,9.13658,9.13658
130.00,7.46951,25.140433,0.000327,25.073230,-2.3764,0.076,7.46375,7.46375									130.00,8.32243,25.061347,0.000327,25.003533,-1.9969,0.084,8.31962,8.31962								130.00,7.67082,25.184345,0.000336,25.129341,-2.1347,0.069,7.71864,7.71864								130.00,9.26467,25.054980,0.000344,24.991956,-1.3229,0.137,9.26632,9.26632									130.00,8.16867,25.050693,0.000333,25.000982,-1.5080,0.086,8.16520,8.16520									130.00,9.13665,25.054144,0.000302,25.009259,-1.7228,0.059,9.13728,9.13728
131.00,7.46909,25.140434,0.000324,25.073204,-2.3763,0.076,7.46346,7.46346									131.00,8.32177,25.061454,0.000330,25.003490,-1.9969,0.084,8.31937,8.31937								131.00,7.64080,25.184391,0.000342,25.129348,-2.1346,0.069,7.73107,7.73107								131.00,9.26461,25.055029,0.000341,24.991955,-1.3229,0.137,9.26598,9.26598									131.00,8.16847,25.050658,0.000337,25.000928,-1.5080,0.086,8.16572,8.16572									131.00,9.13645,25.054146,0.000301,25.009223,-1.7225,0.059,9.13754,9.13754
132.00,7.46909,25.140487,0.000329,25.073210,-2.3762,0.076,7.46430,7.46430									132.00,8.32124,25.061445,0.000331,25.003456,-1.9969,0.084,8.31784,8.31784								132.00,7.62936,25.184284,0.000340,25.129286,-2.1346,0.069,7.73969,7.73969								132.00,9.26457,25.054863,0.000336,24.991714,-1.3229,0.138,9.26490,9.26490									132.00,8.16872,25.050399,0.000332,25.000648,-1.5079,0.086,8.16617,8.16617									132.00,9.13608,25.054226,0.000301,25.009206,-1.7222,0.059,9.13702,9.13702
133.00,7.46916,25.140481,0.000328,25.073182,-2.3760,0.076,7.46541,7.46541									133.00,8.32073,25.061486,0.000329,25.003453,-1.9969,0.084,8.31679,8.31679								133.00,7.63396,25.184330,0.000338,25.129252,-2.1346,0.069,7.74647,7.74647								133.00,9.26465,25.054795,0.000330,24.991707,-1.3228,0.138,9.26384,9.26384									133.00,8.16887,25.050530,0.000336,25.000742,-1.5079,0.086,8.16660,8.16660									133.00,9.13552,25.054374,0.000306,25.009264,-1.7218,0.059,9.13502,9.13502
134.00,7.46948,25.140570,0.000328,25.073212,-2.3759,0.076,7.46565,7.46565									134.00,8.32022,25.061546,0.000327,25.003473,-1.9968,0.084,8.31594,8.31594								134.00,7.64983,25.184184,0.000334,25.129099,-2.1346,0.069,7.75082,7.75082								134.00,9.26450,25.054674,0.000330,24.991501,-1.3228,0.138,9.26327,9.26327									134.00,8.16916,25.050771,0.000338,25.000892,-1.5079,0.086,8.16585,8.16585									134.00,9.13499,25.054452,0.000307,25.009302,-1.7216,0.059,9.13362,9.13362
135.00,7.46906,25.140527,0.000326,25.073153,-2.3758,0.076,7.46632,7.46632									135.00,8.31981,25.061577,0.000328,25.003505,-1.9968,0.084,8.31577,8.31577								135.00,7.66664,25.184158,0.000332,25.129049,-2.1346,0.069,7.75388,7.75388								135.00,9.26445,25.054806,0.000330,24.991579,-1.3228,0.138,9.26266,9.26266									135.00,8.16917,25.050829,0.000340,25.000893,-1.5078,0.086,8.16501,8.16501									135.00,9.13476,25.054470,0.000308,25.009252,-1.7213,0.059,9.13231,9.13231
136.00,7.46842,25.140549,0.000325,25.073122,-2.3757,0.076,7.46762,7.46762									136.00,8.31949,25.061623,0.000328,25.003558,-1.9968,0.084,8.31592,8.31592								136.00,7.68607,25.184168,0.000329,25.129029,-2.1346,0.070,7.75285,7.75285								136.00,9.26441,25.054965,0.000337,24.991626,-1.3228,0.138,9.26260,9.26260									136.00,8.16852,25.050731,0.000333,25.000771,-1.5077,0.086,8.16472,8.16472									136.00,9.13456,25.054536,0.000312,25.009272,-1.7210,0.060,9.13174,9.13174
137.00,7.46818,25.140612,0.000325,25.073136,-2.3755,0.077,7.46699,7.46699									137.00,8.31897,25.061612,0.000324,25.003512,-1.9967,0.085,8.31676,8.31676								137.00,7.70793,25.184255,0.000330,25.128992,-2.1345,0.070,7.74329,7.74329								137.00,9.26446,25.054955,0.000336,24.991679,-1.3229,0.138,9.26249,9.26249									137.00,8.16788,25.050811,0.000337,25.000872,-1.5077,0.087,8.16538,8.16538									137.00,9.13440,25.054495,0.000313,25.009242,-1.7207,0.060,9.13163,9.13163
138.00,7.46820,25.140647,0.000325,25.073143,-2.3755,0.077,7.46590,7.46590									138.00,8.31863,25.061634,0.000325,25.003525,-1.9967,0.085,8.31765,8.31765								138.00,7.72175,25.184278,0.000330,25.129008,-2.1345,0.070,7.72622,7.72622								138.00,9.26421,25.054885,0.000339,24.991494,-1.3229,0.138,9.26171,9.26171									138.00,8.16718,25.050734,0.000328,25.000733,-1.5076,0.087,8.16642,8.16642									138.00,9.13425,25.054478,0.000314,25.009250,-1.7203,0.060,9.13207,9.13207
139.00,7.46774,25.140667,0.000327,25.073124,-2.3754,0.077,7.46544,7.46544									139.00,8.31868,25.061678,0.000326,25.003543,-1.9967,0.085,8.31905,8.31905								139.00,7.73427,25.184287,0.000328,25.128977,-2.1344,0.070,7.70472,7.70472								139.00,9.26385,25.055056,0.000341,24.991646,-1.3230,0.138,9.26120,9.26120									139.00,8.16665,25.050862,0.000332,25.000768,-1.5076,0.087,8.16798,8.16798									139.00,9.13414,25.054440,0.000312,25.009130,-1.7199,0.060,9.13213,9.13213
140.00,7.46718,25.140726,0.000327,25.073124,-2.3753,0.077,7.46447,7.46447									140.00,8.31871,25.061714,0.000327,25.003603,-1.9966,0.085,8.32040,8.32040								140.00,7.74223,25.184334,0.000329,25.128998,-2.1344,0.070,7.68247,7.68247								140.00,9.26374,25.055032,0.000338,24.991563,-1.3230,0.139,9.26068,9.26068									140.00,8.16617,25.050901,0.000330,25.000762,-1.5076,0.087,8.16837,8.16837									140.00,9.13390,25.054467,0.000311,25.009108,-1.7196,0.060,9.13200,9.13200
141.00,7.46677,25.140743,0.000332,25.073116,-2.3753,0.077,7.46413,7.46413									141.00,8.31869,25.061736,0.000327,25.003610,-1.9966,0.085,8.32169,8.32169								141.00,7.74688,25.184386,0.000328,25.128988,-2.1343,0.070,7.66607,7.66607								141.00,9.26350,25.054898,0.000331,24.991483,-1.3231,0.139,9.26007,9.26007									141.00,8.16553,25.051112,0.000334,25.000911,-1.5075,0.087,8.16849,8.16849									141.00,9.13359,25.054628,0.000313,25.009212,-1.7192,0.060,9.13171,9.13171
142.00,7.46647,25.140807,0.000329,25.073158,-2.3752,0.077,7.46523,7.46523									142.00,8.31857,25.061807,0.000330,25.003673,-1.9966,0.085,8.32205,8.32205								142.00,7.75032,25.184273,0.000326,25.128874,-2.1343,0.070,7.66177,7.66177								142.00,9.26318,25.055101,0.000335,24.991614,-1.3231,0.139,9.26016,9.26016									142.00,8.16569,25.050952,0.000329,25.000704,-1.5075,0.087,8.16841,8.16841									142.00,9.13345,25.054807,0.000316,25.009319,-1.7189,0.060,9.13186,9.13186
143.00,7.46641,25.140955,0.000331,25.073226,-2.3751,0.077,7.46743,7.46743									143.00,8.31846,25.061840,0.000331,25.003683,-1.9966,0.085,8.32196,8.32196								143.00,7.75399,25.184345,0.000330,25.128907,-2.1343,0.070,7.66785,7.66785								143.00,9.26291,25.055101,0.000332,24.991573,-1.3231,0.139,9.26055,9.26055									143.00,8.16637,25.051058,0.000337,25.000847,-1.5074,0.087,8.16717,8.16717									143.00,9.13357,25.054961,0.000318,25.009413,-1.7185,0.060,9.13268,9.13268
144.00,7.46637,25.140990,0.000329,25.073236,-2.3749,0.077,7.47014,7.47014									144.00,8.31879,25.061841,0.000332,25.003736,-1.9966,0.085,8.32202,8.32202								144.00,7.75632,25.184403,0.000330,25.128907,-2.1342,0.070,7.68205,7.68205								144.00,9.26263,25.054925,0.000327,24.991442,-1.3231,0.139,9.26036,9.26036									144.00,8.16674,25.051045,0.000336,25.000868,-1.5073,0.087,8.16505,8.16505									144.00,9.13382,25.055017,0.000320,25.009476,-1.7182,0.061,9.13326,9.13326
145.00,7.46654,25.141054,0.000329,25.073301,-2.3748,0.077,7.47243,7.47243									145.00,8.31934,25.061866,0.000333,25.003719,-1.9966,0.086,8.32278,8.32278								145.00,7.75809,25.184500,0.000329,25.128894,-2.1342,0.071,7.69936,7.69936								145.00,9.26259,25.055187,0.000332,24.991663,-1.3232,0.139,9.26061,9.26061									145.00,8.16682,25.051134,0.000340,25.000901,-1.5073,0.087,8.16330,8.16330									145.00,9.13395,25.055177,0.000323,25.009601,-1.7179,0.061,9.13446,9.13446
146.00,7.46678,25.141144,0.000326,25.073349,-2.3748,0.078,7.47333,7.47333									146.00,8.31983,25.061876,0.000334,25.003700,-1.9966,0.086,8.32318,8.32318								146.00,7.74272,25.184633,0.000328,25.128893,-2.1341,0.071,7.71586,7.71586								146.00,9.26242,25.055430,0.000338,24.991813,-1.3232,0.139,9.26075,9.26075									146.00,8.16672,25.051210,0.000341,25.000942,-1.5072,0.087,8.16262,8.16262									146.00,9.13414,25.055224,0.000323,25.009606,-1.7176,0.061,9.13577,9.13577
147.00,7.46736,25.141168,0.000327,25.073342,-2.3747,0.078,7.47406,7.47406									147.00,8.32018,25.061888,0.000336,25.003650,-1.9967,0.086,8.32438,8.32438								147.00,7.70344,25.184770,0.000330,25.128969,-2.1341,0.071,7.73110,7.73110								147.00,9.26214,25.055437,0.000337,24.991772,-1.3231,0.140,9.25981,9.25981									147.00,8.16641,25.051625,0.000345,25.001307,-1.5072,0.087,8.16178,8.16178									147.00,9.13422,25.055176,0.000323,25.009546,-1.7172,0.061,9.13644,9.13644
148.00,7.46794,25.141101,0.000323,25.073272,-2.3747,0.078,7.47363,7.47363									148.00,8.32020,25.061985,0.000340,25.003706,-1.9967,0.086,8.32427,8.32427								148.00,7.67042,25.184753,0.000328,25.128932,-2.1340,0.071,7.74495,7.74495								148.00,9.26152,25.055638,0.000341,24.991920,-1.3231,0.140,9.25814,9.25814									148.00,8.16558,25.051655,0.000342,25.001245,-1.5071,0.087,8.16143,8.16143									148.00,9.13414,25.055187,0.000321,25.009494,-1.7169,0.061,9.13612,9.13612
149.00,7.46810,25.141151,0.000323,25.073276,-2.3746,0.078,7.47101,7.47101									149.00,8.32017,25.062009,0.000344,25.003653,-1.9967,0.086,8.32372,8.32372								149.00,7.64898,25.184770,0.000330,25.128919,-2.1340,0.071,7.75544,7.75544								149.00,9.26072,25.055782,0.000341,24.991958,-1.3230,0.140,9.25611,9.25611									149.00,8.16532,25.051634,0.000337,25.001159,-1.5070,0.088,8.16166,8.16166									149.00,9.13387,25.055233,0.000320,25.009480,-1.7166,0.061,9.13602,9.13602
150.00,7.46836,25.141200,0.000324,25.073252,-2.3744,0.078,7.46829,7.46829									150.00,8.32029,25.062011,0.000345,25.003617,-1.9967,0.086,8.32280,8.32280								150.00,7.64719,25.184706,0.000329,25.128896,-2.1339,0.071,7.76327,7.76327								150.00,9.25996,25.055809,0.000341,24.991950,-1.3230,0.140,9.25500,9.25500									150.00,8.16527,25.051644,0.000335,25.001117,-1.5068,0.088,8.16256,8.16256									150.00,9.13357,25.055271,0.000321,25.009457,-1.7162,0.061,9.13471,9.13471
151.00,7.46856,25.141227,0.000321,25.073235,-2.3742,0.078,7.46676,7.46676									151.00,8.32055,25.062027,0.000344,25.003595,-1.9968,0.086,8.32193,8.32193								151.00,7.66098,25.184668,0.000329,25.128868,-2.1339,0.071,7.76786,7.76786								151.00,9.25954,25.055665,0.000337,24.991745,-1.3229,0.140,9.25374,9.25374									151.00,8.16515,25.051637,0.000334,25.001019,-1.5067,0.088,8.16276,8.16276									151.00,9.13317,25.055238,0.000321,25.009428,-1.7158,0.061,9.13282,9.13282
152.00,7.46837,25.141270,0.000322,25.073258,-2.3740,0.078,7.46453,7.46453									152.00,8.32078,25.062068,0.000343,25.003629,-1.9968,0.086,8.32047,8.32047								152.00,7.68164,25.184708,0.000328,25.128857,-2.1339,0.071,7.76917,7.76917								152.00,9.25921,25.055888,0.000342,24.991851,-1.3229,0.140,9.25316,9.25316									152.00,8.16501,25.051387,0.000330,25.000724,-1.5066,0.088,8.16233,8.16233									152.00,9.13280,25.055264,0.000320,25.009420,-1.7155,0.061,9.13072,9.13072
153.00,7.46834,25.141301,0.000321,25.073251,-2.3739,0.078,7.46330,7.46330									153.00,8.32095,25.062110,0.000340,25.003608,-1.9968,0.086,8.32012,8.32012								153.00,7.70079,25.184771,0.000325,25.128819,-2.1339,0.072,7.76865,7.76865								153.00,9.25876,25.055626,0.000335,24.991642,-1.3229,0.140,9.25345,9.25345									153.00,8.16494,25.051421,0.000330,25.000734,-1.5065,0.088,8.16086,8.16086									153.00,9.13251,25.055265,0.000319,25.009372,-1.7153,0.061,9.12868,9.12868
154.00,7.46781,25.141426,0.000323,25.073312,-2.3737,0.078,7.46375,7.46375									154.00,8.32102,25.062206,0.000336,25.003607,-1.9969,0.086,8.31960,8.31960								154.00,7.71979,25.184808,0.000326,25.128845,-2.1339,0.072,7.76791,7.76791								154.00,9.25822,25.055587,0.000334,24.991654,-1.3229,0.140,9.25393,9.25393									154.00,8.16445,25.051553,0.000337,25.000854,-1.5064,0.088,8.15966,8.15966									154.00,9.13218,25.055342,0.000319,25.009413,-1.7150,0.062,9.12673,9.12673
155.00,7.46753,25.141502,0.000326,25.073328,-2.3737,0.079,7.46445,7.46445									155.00,8.32120,25.062286,0.000336,25.003648,-1.9969,0.086,8.31936,8.31936								155.00,7.73334,25.184978,0.000329,25.128934,-2.1339,0.072,7.76770,7.76770								155.00,9.25795,25.055501,0.000332,24.991617,-1.3230,0.140,9.25373,9.25373									155.00,8.16328,25.051508,0.000333,25.000844,-1.5062,0.088,8.15855,8.15855									155.00,9.13194,25.055426,0.000315,25.009480,-1.7148,0.062,9.12636,9.12636
156.00,7.46784,25.141545,0.000330,25.073284,-2.3736,0.079,7.46604,7.46604									156.00,8.32139,25.062356,0.000335,25.003682,-1.9969,0.087,8.31952,8.31952								156.00,7.74361,25.185097,0.000332,25.128989,-2.1338,0.072,7.76981,7.76981								156.00,9.25748,25.055746,0.000335,24.991946,-1.3230,0.140,9.25377,9.25377									156.00,8.16294,25.051513,0.000332,25.000853,-1.5061,0.088,8.15766,8.15766									156.00,9.13171,25.055461,0.000313,25.009434,-1.7146,0.062,9.12575,9.12575
157.00,7.46853,25.141598,0.000328,25.073334,-2.3735,0.079,7.46909,7.46909									157.00,8.32166,25.062408,0.000331,25.003685,-1.9969,0.087,8.31982,8.31982								157.00,7.75801,25.185107,0.000333,25.128959,-2.1337,0.072,7.77218,7.77218								157.00,9.25686,25.055560,0.000328,24.991846,-1.3230,0.140,9.25390,9.25390									157.00,8.16232,25.051640,0.000334,25.001007,-1.5060,0.088,8.15826,8.15826									157.00,9.13132,25.055497,0.000310,25.009386,-1.7142,0.063,9.12565,9.12565
158.00,7.46873,25.141771,0.000333,25.073426,-2.3735,0.079,7.47223,7.47223									158.00,8.32160,25.062478,0.000328,25.003698,-1.9969,0.087,8.31971,8.31971								158.00,7.76782,25.185266,0.000336,25.129077,-2.1336,0.072,7.77484,7.77484								158.00,9.25617,25.055952,0.000337,24.992111,-1.3230,0.140,9.25370,9.25370									158.00,8.16154,25.051642,0.000333,25.000933,-1.5059,0.089,8.15964,8.15964									158.00,9.13104,25.055512,0.000313,25.009382,-1.7138,0.063,9.12633,9.12633
159.00,7.46855,25.141757,0.000331,25.073470,-2.3734,0.079,7.47504,7.47504									159.00,8.32153,25.062554,0.000329,25.003768,-1.9969,0.087,8.32077,8.32077								159.00,7.76964,25.185247,0.000333,25.128990,-2.1335,0.072,7.77656,7.77656								159.00,9.25573,25.056016,0.000335,24.992119,-1.3230,0.140,9.25362,9.25362									159.00,8.16076,25.051682,0.000330,25.000833,-1.5058,0.089,8.16119,8.16119									159.00,9.13092,25.055512,0.000314,25.009365,-1.7135,0.063,9.12743,9.12743
160.00,7.46950,25.141760,0.000328,25.073514,-2.3732,0.079,7.47760,7.47760									160.00,8.32157,25.062583,0.000329,25.003751,-1.9970,0.087,8.32138,8.32138								160.00,7.76835,25.185266,0.000333,25.128991,-2.1334,0.072,7.77592,7.77592								160.00,9.25555,25.055922,0.000329,24.991950,-1.3229,0.140,9.25295,9.25295									160.00,8.16017,25.051786,0.000332,25.000830,-1.5058,0.088,8.16259,8.16259									160.00,9.13083,25.055449,0.000315,25.009271,-1.7131,0.063,9.12754,9.12754
161.00,7.47049,25.141800,0.000329,25.073609,-2.3731,0.079,7.47731,7.47731									161.00,8.32167,25.062662,0.000328,25.003832,-1.9970,0.088,8.32247,8.32247								161.00,7.76850,25.185001,0.000328,25.128743,-2.1334,0.073,7.77164,7.77164								161.00,9.25519,25.055770,0.000327,24.991767,-1.3228,0.141,9.25229,9.25229									161.00,8.16033,25.051811,0.000332,25.000793,-1.5058,0.089,8.16364,8.16364									161.00,9.13071,25.055513,0.000315,25.009324,-1.7128,0.063,9.12821,9.12821
162.00,7.47022,25.141839,0.000331,25.073565,-2.3730,0.079,7.47622,7.47622									162.00,8.32191,25.062724,0.000328,25.003835,-1.9971,0.088,8.32351,8.32351								162.00,7.76988,25.185013,0.000325,25.128753,-2.1335,0.073,7.76667,7.76667								162.00,9.25473,25.055698,0.000326,24.991643,-1.3228,0.141,9.25173,9.25173									162.00,8.16064,25.051873,0.000333,25.000776,-1.5057,0.089,8.16249,8.16249									162.00,9.13055,25.055556,0.000322,25.009347,-1.7125,0.063,9.12898,9.12898
163.00,7.46957,25.141778,0.000331,25.073460,-2.3728,0.079,7.47514,7.47514									163.00,8.32209,25.062774,0.000331,25.003867,-1.9971,0.088,8.32443,8.32443								163.00,7.77133,25.184976,0.000327,25.128720,-2.1335,0.073,7.76238,7.76238								163.00,9.25423,25.055642,0.000324,24.991608,-1.3229,0.141,9.25054,9.25054									163.00,8.16035,25.051671,0.000330,25.000557,-1.5055,0.089,8.16142,8.16142									163.00,9.13025,25.055633,0.000322,25.009366,-1.7122,0.063,9.12882,9.12882
164.00,7.46917,25.141848,0.000332,25.073439,-2.3726,0.079,7.47449,7.47449									164.00,8.32198,25.062681,0.000325,25.003720,-1.9971,0.088,8.32312,8.32312								164.00,7.77186,25.185064,0.000328,25.128803,-2.1335,0.073,7.75994,7.75994								164.00,9.25359,25.055823,0.000332,24.991711,-1.3230,0.141,9.25030,9.25030									164.00,8.16053,25.051617,0.000328,25.000583,-1.5054,0.089,8.15945,8.15945									164.00,9.12974,25.055681,0.000322,25.009338,-1.7119,0.063,9.12796,9.12796
165.00,7.47023,25.141878,0.000330,25.073388,-2.3725,0.079,7.47453,7.47453									165.00,8.32151,25.062707,0.000325,25.003678,-1.9972,0.088,8.32113,8.32113								165.00,7.77140,25.185130,0.000328,25.128810,-2.1334,0.073,7.76021,7.76021								165.00,9.25287,25.056111,0.000337,24.991985,-1.3230,0.141,9.25101,9.25101									165.00,8.16056,25.051589,0.000325,25.000567,-1.5052,0.089,8.15772,8.15772									165.00,9.12935,25.055709,0.000325,25.009334,-1.7116,0.063,9.12773,9.12773
166.00,7.47200,25.141925,0.000327,25.073345,-2.3723,0.079,7.47575,7.47575									166.00,8.32094,25.062793,0.000325,25.003629,-1.9972,0.088,8.31903,8.31903								166.00,7.77148,25.185327,0.000327,25.128981,-2.1334,0.073,7.76364,7.76364								166.00,9.25257,25.056077,0.000333,24.991925,-1.3230,0.141,9.25151,9.25151									166.00,8.16075,25.051638,0.000327,25.000599,-1.5051,0.089,8.15613,8.15613									166.00,9.12873,25.055730,0.000325,25.009329,-1.7113,0.063,9.12662,9.12662
167.00,7.47280,25.141949,0.000328,25.073289,-2.3722,0.080,7.47599,7.47599									167.00,8.32059,25.062805,0.000327,25.003598,-1.9972,0.088,8.31785,8.31785								167.00,7.77291,25.185466,0.000329,25.128956,-2.1333,0.073,7.76879,7.76879								167.00,9.25263,25.056559,0.000344,24.992311,-1.3230,0.141,9.25221,9.25221									167.00,8.16038,25.051577,0.000328,25.000509,-1.5050,0.089,8.15587,8.15587									167.00,9.12794,25.055775,0.000321,25.009349,-1.7110,0.063,9.12478,9.12478
168.00,7.47287,25.141947,0.000324,25.073220,-2.3721,0.080,7.47509,7.47509									168.00,8.32035,25.062764,0.000325,25.003524,-1.9972,0.088,8.31698,8.31698								168.00,7.77417,25.185457,0.000326,25.128905,-2.1332,0.073,7.77183,7.77183								168.00,9.25282,25.056522,0.000337,24.992248,-1.3229,0.141,9.25308,9.25308									168.00,8.15991,25.051782,0.000330,25.000665,-1.5049,0.089,8.15519,8.15519									168.00,9.12724,25.055823,0.000321,25.009373,-1.7107,0.063,9.12406,9.12406
169.00,7.47355,25.142024,0.000322,25.073183,-2.3719,0.080,7.47424,7.47424									169.00,8.32018,25.062929,0.000329,25.003716,-1.9973,0.088,8.31664,8.31664								169.00,7.77342,25.185548,0.000324,25.128866,-2.1331,0.073,7.77351,7.77351								169.00,9.25277,25.056494,0.000331,24.992235,-1.3229,0.142,9.25299,9.25299									169.00,8.15931,25.051979,0.000336,25.000831,-1.5048,0.090,8.15502,8.15502									169.00,9.12679,25.055978,0.000325,25.009524,-1.7104,0.063,9.12422,9.12422
170.00,7.47374,25.142050,0.000325,25.073136,-2.3718,0.080,7.47301,7.47301									170.00,8.31984,25.063095,0.000329,25.003857,-1.9973,0.088,8.31674,8.31674								170.00,7.76751,25.185636,0.000323,25.128910,-2.1330,0.074,7.77412,7.77412								170.00,9.25258,25.056449,0.000331,24.992142,-1.3229,0.142,9.25244,9.25244									170.00,8.15935,25.052226,0.000341,25.001018,-1.5047,0.090,8.15477,8.15477									170.00,9.12657,25.056089,0.000325,25.009612,-1.7101,0.064,9.12448,9.12448
171.00,7.47346,25.142163,0.000326,25.073173,-2.3718,0.080,7.47189,7.47189									171.00,8.31955,25.063046,0.000326,25.003803,-1.9972,0.089,8.31705,8.31705								171.00,7.76129,25.185712,0.000324,25.128905,-2.1330,0.074,7.77453,7.77453								171.00,9.25242,25.056652,0.000338,24.992269,-1.3230,0.142,9.25318,9.25318									171.00,8.15939,25.052195,0.000336,25.001005,-1.5046,0.090,8.15350,8.15350									171.00,9.12654,25.056144,0.000325,25.009623,-1.7097,0.064,9.12584,9.12584
172.00,7.47341,25.142185,0.000326,25.073160,-2.3717,0.080,7.47142,7.47142									172.00,8.31953,25.063167,0.000327,25.003866,-1.9972,0.089,8.31698,8.31698								172.00,7.76246,25.185801,0.000323,25.129014,-2.1329,0.074,7.77341,7.77341								172.00,9.25232,25.056358,0.000327,24.991992,-1.3231,0.142,9.25427,9.25427									172.00,8.15954,25.052307,0.000336,25.001102,-1.5046,0.090,8.15189,8.15189									172.00,9.12676,25.056215,0.000327,25.009690,-1.7094,0.064,9.12802,9.12802
173.00,7.47399,25.142309,0.000330,25.073276,-2.3716,0.080,7.47190,7.47190									173.00,8.31952,25.063336,0.000329,25.003964,-1.9973,0.089,8.31642,8.31642								173.00,7.76510,25.185851,0.000322,25.128964,-2.1329,0.074,7.77340,7.77340								173.00,9.25237,25.056438,0.000334,24.992042,-1.3232,0.142,9.25648,9.25648									173.00,8.15873,25.052429,0.000339,25.001242,-1.5045,0.090,8.15088,8.15088									173.00,9.12699,25.056266,0.000330,25.009736,-1.7090,0.064,9.12914,9.12914
174.00,7.47406,25.142340,0.000333,25.073304,-2.3715,0.080,7.47320,7.47320									174.00,8.31939,25.063377,0.000332,25.003927,-1.9973,0.089,8.31681,8.31681								174.00,7.76704,25.185780,0.000323,25.128865,-2.1329,0.074,7.77420,7.77420								174.00,9.25261,25.056443,0.000337,24.991967,-1.3233,0.142,9.25843,9.25843									174.00,8.15773,25.052407,0.000341,25.001191,-1.5044,0.090,8.14975,8.14975									174.00,9.12713,25.056198,0.000326,25.009640,-1.7087,0.064,9.12901,9.12901
175.00,7.47466,25.142432,0.000334,25.073330,-2.3714,0.080,7.47442,7.47442									175.00,8.31923,25.063318,0.000332,25.003782,-1.9973,0.089,8.31707,8.31707								175.00,7.76796,25.185747,0.000323,25.128802,-2.1328,0.074,7.77418,7.77418								175.00,9.25288,25.056481,0.000337,24.991957,-1.3234,0.142,9.25967,9.25967									175.00,8.15672,25.052315,0.000342,25.001077,-1.5043,0.090,8.14880,8.14880									175.00,9.12711,25.056133,0.000326,25.009539,-1.7084,0.064,9.12839,9.12839
176.00,7.47470,25.142438,0.000333,25.073327,-2.3713,0.080,7.47568,7.47568									176.00,8.31899,25.063430,0.000338,25.003803,-1.9974,0.089,8.31699,8.31699								176.00,7.76802,25.185788,0.000326,25.128863,-2.1327,0.074,7.77359,7.77359								176.00,9.25374,25.056611,0.000338,24.992046,-1.3234,0.142,9.25974,9.25974									176.00,8.15562,25.052291,0.000346,25.001039,-1.5043,0.090,8.14856,8.14856									176.00,9.12694,25.056131,0.000329,25.009478,-1.7081,0.064,9.12657,9.12657
177.00,7.47450,25.142540,0.000334,25.073365,-2.3713,0.080,7.47700,7.47700									177.00,8.31879,25.063344,0.000337,25.003744,-1.9974,0.089,8.31652,8.31652								177.00,7.76922,25.185810,0.000329,25.128882,-2.1326,0.074,7.77302,7.77302								177.00,9.25411,25.056670,0.000344,24.992099,-1.3233,0.142,9.25957,9.25957									177.00,8.15431,25.052273,0.000349,25.001014,-1.5042,0.090,8.14823,8.14823									177.00,9.12673,25.056100,0.000326,25.009382,-1.7078,0.064,9.12374,9.12374
178.00,7.47484,25.142566,0.000332,25.073400,-2.3712,0.081,7.47743,7.47743									178.00,8.31864,25.063187,0.000333,25.003555,-1.9974,0.089,8.31640,8.31640								178.00,7.77119,25.185878,0.000329,25.128975,-2.1325,0.074,7.77093,7.77093								178.00,9.25441,25.056637,0.000343,24.991986,-1.3233,0.142,9.25843,9.25843									178.00,8.15351,25.052353,0.000351,25.001027,-1.5041,0.090,8.14864,8.14864									178.00,9.12614,25.056082,0.000323,25.009304,-1.7075,0.064,9.12166,9.12166
179.00,7.47471,25.142540,0.000328,25.073336,-2.3711,0.081,7.47606,7.47606									179.00,8.31832,25.063245,0.000335,25.003569,-1.9974,0.089,8.31565,8.31565								179.00,7.77257,25.186012,0.000330,25.129081,-2.1324,0.074,7.76772,7.76772								179.00,9.25492,25.056655,0.000342,24.991967,-1.3233,0.142,9.25750,9.25750									179.00,8.15266,25.052421,0.000351,25.001019,-1.5041,0.090,8.15015,8.15015									179.00,9.12561,25.056112,0.000321,25.009266,-1.7072,0.064,9.12028,9.12028
180.00,7.47430,25.142611,0.000326,25.073364,-2.3709,0.081,7.47455,7.47455									180.00,8.31790,25.063348,0.000334,25.003632,-1.9974,0.089,8.31595,8.31595								180.00,7.77333,25.186078,0.000332,25.129049,-2.1324,0.074,7.76551,7.76551								180.00,9.25590,25.056566,0.000341,24.991816,-1.3234,0.142,9.25726,9.25726									180.00,8.15206,25.052446,0.000348,25.001011,-1.5040,0.090,8.15087,8.15087									180.00,9.12528,25.056251,0.000320,25.009349,-1.7069,0.065,9.12002,9.12002
181.00,7.47417,25.142668,0.000326,25.073298,-2.3708,0.081,7.47372,7.47372									181.00,8.31756,25.063365,0.000331,25.003644,-1.9974,0.089,8.31609,8.31609								181.00,7.77371,25.186202,0.000333,25.129083,-2.1324,0.075,7.76357,7.76357								181.00,9.25625,25.056256,0.000331,24.991494,-1.3234,0.143,9.25630,9.25630									181.00,8.15117,25.052526,0.000347,25.001019,-1.5040,0.090,8.15202,8.15202									181.00,9.12506,25.056304,0.000319,25.009404,-1.7066,0.065,9.12088,9.12088
182.00,7.47436,25.142638,0.000325,25.073209,-2.3706,0.082,7.47312,7.47312									182.00,8.31696,25.063489,0.000334,25.003683,-1.9974,0.090,8.31526,8.31526								182.00,7.77317,25.186199,0.000327,25.129041,-2.1323,0.075,7.76339,7.76339								182.00,9.25659,25.056231,0.000326,24.991376,-1.3235,0.143,9.25450,9.25450									182.00,8.15035,25.052522,0.000342,25.000987,-1.5039,0.091,8.15339,8.15339									182.00,9.12492,25.056404,0.000320,25.009487,-1.7062,0.065,9.12263,9.12263
183.00,7.47414,25.142761,0.000328,25.073240,-2.3704,0.082,7.47244,7.47244									183.00,8.31643,25.063686,0.000338,25.003808,-1.9975,0.090,8.31505,8.31505								183.00,7.77227,25.186123,0.000323,25.128934,-2.1323,0.075,7.76528,7.76528								183.00,9.25656,25.056370,0.000323,24.991504,-1.3235,0.143,9.25337,9.25337									183.00,8.14953,25.052354,0.000336,25.000807,-1.5039,0.091,8.15342,8.15342									183.00,9.12474,25.056488,0.000324,25.009542,-1.7058,0.065,9.12394,9.12394
184.00,7.47396,25.142826,0.000330,25.073253,-2.3703,0.082,7.47345,7.47345									184.00,8.31620,25.063721,0.000332,25.003799,-1.9975,0.090,8.31575,8.31575								184.00,7.77118,25.186252,0.000324,25.129026,-2.1323,0.075,7.76755,7.76755								184.00,9.25620,25.056465,0.000324,24.991545,-1.3234,0.143,9.25186,9.25186									184.00,8.14892,25.052214,0.000330,25.000679,-1.5038,0.091,8.15226,8.15226									184.00,9.12469,25.056468,0.000323,25.009510,-1.7054,0.065,9.12512,9.12512
185.00,7.47397,25.142854,0.000332,25.073232,-2.3702,0.082,7.47550,7.47550									185.00,8.31626,25.063744,0.000331,25.003831,-1.9974,0.090,8.31568,8.31568								185.00,7.76982,25.186314,0.000324,25.129078,-2.1322,0.076,7.77051,7.77051								185.00,9.25551,25.056492,0.000324,24.991533,-1.3234,0.143,9.25059,9.25059									185.00,8.14923,25.052372,0.000333,25.000820,-1.5037,0.091,8.15124,8.15124									185.00,9.12465,25.056458,0.000322,25.009485,-1.7049,0.065,9.12578,9.12578
186.00,7.47425,25.142861,0.000328,25.073277,-2.3701,0.082,7.47656,7.47656									186.00,8.31639,25.063709,0.000331,25.003850,-1.9974,0.090,8.31542,8.31542								186.00,7.76921,25.186400,0.000325,25.129102,-2.1322,0.076,7.77348,7.77348								186.00,9.25507,25.056697,0.000334,24.991664,-1.3233,0.143,9.25088,9.25088									186.00,8.14986,25.052411,0.000330,25.000836,-1.5036,0.091,8.15001,8.15001									186.00,9.12475,25.056506,0.000324,25.009491,-1.7045,0.065,9.12630,9.12630
187.00,7.47457,25.143070,0.000326,25.073466,-2.3701,0.082,7.47648,7.47648									187.00,8.31637,25.063730,0.000330,25.003924,-1.9974,0.090,8.31665,8.31665								187.00,7.76926,25.186411,0.000329,25.128987,-2.1321,0.076,7.77558,7.77558								187.00,9.25509,25.056855,0.000337,24.991796,-1.3233,0.143,9.25286,9.25286									187.00,8.15026,25.052490,0.000332,25.000871,-1.5035,0.091,8.14806,8.14806									187.00,9.12518,25.056558,0.000328,25.009493,-1.7041,0.065,9.12735,9.12735
188.00,7.47493,25.143062,0.000323,25.073395,-2.3701,0.082,7.47622,7.47622									188.00,8.31639,25.063746,0.000330,25.003895,-1.9974,0.090,8.31780,8.31780								188.00,7.76947,25.186562,0.000333,25.129029,-2.1320,0.076,7.77553,7.77553								188.00,9.25550,25.056969,0.000343,24.991837,-1.3234,0.143,9.25427,9.25427									188.00,8.15096,25.052597,0.000335,25.000911,-1.5034,0.091,8.14715,8.14715									188.00,9.12551,25.056520,0.000325,25.009393,-1.7038,0.066,9.12736,9.12736
189.00,7.47459,25.143102,0.000321,25.073414,-2.3700,0.082,7.47414,7.47414									189.00,8.31651,25.063818,0.000333,25.003889,-1.9974,0.090,8.31820,8.31820								189.00,7.76981,25.186589,0.000334,25.128982,-2.1319,0.076,7.77427,7.77427								189.00,9.25599,25.056904,0.000341,24.991816,-1.3235,0.143,9.25456,9.25456									189.00,8.15108,25.052697,0.000336,25.000970,-1.5034,0.092,8.14662,8.14662									189.00,9.12546,25.056608,0.000328,25.009427,-1.7036,0.066,9.12710,9.12710
190.00,7.47403,25.143249,0.000323,25.073521,-2.3700,0.082,7.47100,7.47100									190.00,8.31662,25.063850,0.000335,25.003881,-1.9974,0.090,8.31777,8.31777								190.00,7.77020,25.186648,0.000335,25.128947,-2.1319,0.076,7.77260,7.77260								190.00,9.25598,25.057096,0.000342,24.991938,-1.3236,0.143,9.25387,9.25387									190.00,8.15137,25.052555,0.000331,25.000763,-1.5033,0.092,8.14555,8.14555									190.00,9.12529,25.056637,0.000327,25.009386,-1.7033,0.066,9.12650,9.12650
191.00,7.47379,25.143322,0.000326,25.073538,-2.3699,0.083,7.46904,7.46904									191.00,8.31658,25.063922,0.000337,25.003846,-1.9974,0.090,8.31770,8.31770								191.00,7.77018,25.186557,0.000333,25.128842,-2.1318,0.076,7.77098,7.77098								191.00,9.25542,25.057071,0.000338,24.991877,-1.3237,0.143,9.25137,9.25137									191.00,8.15109,25.052581,0.000332,25.000716,-1.5033,0.092,8.14438,8.14438									191.00,9.12499,25.056616,0.000325,25.009311,-1.7031,0.066,9.12534,9.12534
192.00,7.47385,25.143251,0.000328,25.073458,-2.3699,0.083,7.46924,7.46924									192.00,8.31658,25.063813,0.000332,25.003649,-1.9974,0.090,8.31802,8.31802								192.00,7.76989,25.186672,0.000334,25.128940,-2.1318,0.076,7.76828,7.76828								192.00,9.25465,25.057287,0.000341,24.992043,-1.3237,0.143,9.24725,9.24725									192.00,8.15109,25.052657,0.000332,25.000718,-1.5033,0.092,8.14381,8.14381									192.00,9.12460,25.056625,0.000323,25.009284,-1.7028,0.066,9.12415,9.12415
193.00,7.47392,25.143243,0.000327,25.073472,-2.3698,0.083,7.47019,7.47019									193.00,8.31667,25.063809,0.000329,25.003617,-1.9974,0.091,8.31747,8.31747								193.00,7.76968,25.186711,0.000335,25.128993,-2.1319,0.076,7.76713,7.76713								193.00,9.25406,25.057168,0.000340,24.991869,-1.3236,0.144,9.24371,9.24371									193.00,8.15065,25.052710,0.000331,25.000762,-1.5032,0.092,8.14290,8.14290									193.00,9.12449,25.056688,0.000321,25.009335,-1.7025,0.066,9.12510,9.12510
194.00,7.47355,25.143255,0.000326,25.073456,-2.3697,0.083,7.47234,7.47234									194.00,8.31660,25.063717,0.000331,25.003516,-1.9974,0.091,8.31645,8.31645								194.00,7.76964,25.186722,0.000335,25.128973,-2.1318,0.076,7.76651,7.76651								194.00,9.25345,25.057323,0.000342,24.991934,-1.3236,0.144,9.24206,9.24206									194.00,8.14965,25.052542,0.000325,25.000606,-1.5031,0.092,8.14212,8.14212									194.00,9.12453,25.056739,0.000318,25.009344,-1.7021,0.067,9.12552,9.12552
195.00,7.47301,25.143213,0.000323,25.073375,-2.3696,0.083,7.47402,7.47402									195.00,8.31653,25.063797,0.000333,25.003530,-1.9975,0.091,8.31716,8.31716								195.00,7.77045,25.186721,0.000335,25.128939,-2.1318,0.076,7.76706,7.76706								195.00,9.25284,25.057324,0.000341,24.991925,-1.3236,0.144,9.24152,9.24152									195.00,8.14886,25.052720,0.000329,25.000777,-1.5030,0.092,8.14185,8.14185									195.00,9.12453,25.056766,0.000318,25.009319,-1.7018,0.067,9.12602,9.12602
196.00,7.47293,25.143197,0.000325,25.073334,-2.3695,0.083,7.47511,7.47511									196.00,8.31683,25.063876,0.000333,25.003574,-1.9975,0.091,8.31856,8.31856								196.00,7.77112,25.186865,0.000338,25.129039,-2.1317,0.076,7.76698,7.76698								196.00,9.25273,25.057498,0.000345,24.992047,-1.3236,0.144,9.24243,9.24243									196.00,8.14769,25.052777,0.000332,25.000832,-1.5029,0.092,8.14114,8.14114									196.00,9.12472,25.056811,0.000314,25.009308,-1.7015,0.067,9.12702,9.12702
197.00,7.47315,25.143262,0.000321,25.073364,-2.3694,0.084,7.47583,7.47583									197.00,8.31690,25.064120,0.000339,25.003721,-1.9976,0.091,8.31738,8.31738								197.00,7.77156,25.186919,0.000337,25.129086,-2.1316,0.077,7.76768,7.76768								197.00,9.25265,25.057420,0.000342,24.991946,-1.3236,0.144,9.24461,9.24461									197.00,8.14644,25.052859,0.000337,25.000891,-1.5029,0.092,8.14017,8.14017									197.00,9.12522,25.056833,0.000315,25.009271,-1.7012,0.067,9.12797,9.12797
198.00,7.47324,25.143310,0.000321,25.073357,-2.3693,0.084,7.47737,7.47737									198.00,8.31671,25.064237,0.000342,25.003798,-1.9976,0.091,8.31651,8.31651								198.00,7.77109,25.186932,0.000335,25.129025,-2.1315,0.077,7.76838,7.76838								198.00,9.25378,25.057525,0.000338,24.992048,-1.3236,0.144,9.24671,9.24671									198.00,8.14530,25.052973,0.000343,25.000976,-1.5028,0.092,8.13850,8.13850									198.00,9.12570,25.056881,0.000316,25.009273,-1.7009,0.067,9.12707,9.12707
199.00,7.47346,25.143347,0.000325,25.073322,-2.3692,0.084,7.47859,7.47859									199.00,8.31679,25.064330,0.000339,25.003840,-1.9976,0.091,8.31708,8.31708								199.00,7.77075,25.186939,0.000332,25.129004,-2.1314,0.077,7.77003,7.77003								199.00,9.25152,25.057514,0.000339,24.991998,-1.3236,0.144,9.24759,9.24759									199.00,8.14432,25.053334,0.000352,25.001244,-1.5028,0.092,8.13679,8.13679									199.00,9.12590,25.056937,0.000318,25.009279,-1.7006,0.067,9.12604,9.12604
200.00,7.47387,25.143320,0.000321,25.073245,-2.3691,0.084,7.47962,7.47962									200.00,8.31689,25.064314,0.000334,25.003770,-1.9976,0.091,8.31684,8.31684								200.00,7.77044,25.186961,0.000329,25.129041,-2.1314,0.077,7.76961,7.76961								200.00,9.24707,25.057831,0.000344,24.992277,-1.3236,0.144,9.24842,9.24842									200.00,8.14363,25.053274,0.000351,25.001165,-1.5028,0.092,8.13619,8.13619									200.00,9.12591,25.057055,0.000319,25.009358,-1.7002,0.067,9.12558,9.12558
201.00,7.47414,25.143385,0.000320,25.073238,-2.3690,0.084,7.48033,7.48033									201.00,8.31680,25.064313,0.000330,25.003679,-1.9976,0.091,8.31558,8.31558								201.00,7.77007,25.186944,0.000324,25.128969,-2.1313,0.078,7.76908,7.76908								201.00,9.24482,25.057916,0.000342,24.992329,-1.3236,0.145,9.24941,9.24941									201.00,8.14348,25.053231,0.000346,25.001110,-1.5027,0.092,8.13611,8.13611									201.00,9.12605,25.057105,0.000320,25.009355,-1.6999,0.067,9.12570,9.12570
202.00,7.47505,25.143387,0.000323,25.073189,-2.3689,0.084,7.47983,7.47983									202.00,8.31705,25.064253,0.000328,25.003582,-1.9975,0.092,8.31708,8.31708								202.00,7.76980,25.186891,0.000322,25.128911,-2.1312,0.078,7.76848,7.76848								202.00,9.24473,25.057791,0.000339,24.992103,-1.3236,0.145,9.24758,9.24758									202.00,8.14236,25.053178,0.000340,25.000955,-1.5027,0.092,8.13474,8.13474									202.00,9.12613,25.057149,0.000318,25.009376,-1.6996,0.068,9.12324,9.12324
203.00,7.47546,25.143491,0.000323,25.073181,-2.3687,0.084,7.47947,7.47947									203.00,8.31747,25.064274,0.000328,25.003537,-1.9975,0.092,8.31865,8.31865								203.00,7.76922,25.186994,0.000322,25.128976,-2.1311,0.078,7.76844,7.76844								203.00,9.24566,25.057915,0.000342,24.992189,-1.3236,0.145,9.23442,9.23442									203.00,8.14151,25.053139,0.000335,25.000825,-1.5026,0.093,8.12365,8.12365									203.00,9.12615,25.057234,0.000318,25.009407,-1.6992,0.068,9.11062,9.11062
204.00,7.47578,25.143539,0.000321,25.073197,-2.3686,0.084,7.47940,7.47940									204.00,8.31781,25.064520,0.000329,25.003720,-1.9975,0.092,8.32014,8.32014								204.00,7.76871,25.187075,0.000324,25.129025,-2.1310,0.078,7.76854,7.76854								204.00,9.24599,25.057951,0.000340,24.992214,-1.3236,0.145,9.20067,9.20067									204.00,8.14075,25.052871,0.000328,25.000555,-1.5024,0.093,8.09441,8.09441									204.00,9.12580,25.057255,0.000315,25.009386,-1.6989,0.068,9.07557,9.07557
205.00,7.47559,25.143477,0.000322,25.073147,-2.3685,0.084,7.47993,7.47993									205.00,8.31807,25.064661,0.000333,25.003788,-1.9975,0.092,8.32065,8.32065								205.00,7.76816,25.187155,0.000328,25.129056,-2.1309,0.078,7.76861,7.76861								205.00,9.24548,25.057539,0.000331,24.991791,-1.3237,0.145,9.13651,9.13651									205.00,8.13980,25.052896,0.000325,25.000578,-1.5023,0.093,8.03931,8.03931									205.00,9.12573,25.057212,0.000311,25.009346,-1.6986,0.068,9.00616,9.00616
206.00,7.47577,25.143450,0.000324,25.073130,-2.3684,0.085,7.48145,7.48145									206.00,8.31821,25.064701,0.000335,25.003805,-1.9975,0.092,8.32124,8.32124								206.00,7.76795,25.187225,0.000335,25.129123,-2.1309,0.078,7.76911,7.76911								206.00,9.24541,25.057480,0.000330,24.991707,-1.3237,0.145,9.03965,9.03965									206.00,8.13847,25.052881,0.000324,25.000540,-1.5023,0.093,7.95565,7.95565									206.00,9.12617,25.057325,0.000313,25.009451,-1.6983,0.068,8.89800,8.89800
207.00,7.47686,25.143387,0.000322,25.073047,-2.3682,0.085,7.48213,7.48213									207.00,8.31829,25.064725,0.000330,25.003811,-1.9976,0.092,8.32128,8.32128								207.00,7.76807,25.187358,0.000336,25.129188,-2.1309,0.078,7.77040,7.77040								207.00,9.24682,25.057571,0.000332,24.991832,-1.3237,0.145,8.91486,8.91486									207.00,8.13660,25.052956,0.000326,25.000623,-1.5022,0.093,7.84630,7.84630									207.00,9.12626,25.057392,0.000312,25.009478,-1.6979,0.068,8.75606,8.75606
208.00,7.47767,25.143378,0.000322,25.073047,-2.3682,0.085,7.48165,7.48165									208.00,8.31838,25.064728,0.000327,25.003782,-1.9976,0.093,8.32179,8.32179								208.00,7.76830,25.187332,0.000337,25.129175,-2.1308,0.078,7.76980,7.76980								208.00,9.24843,25.057542,0.000333,24.991785,-1.3237,0.145,8.77779,8.77779									208.00,8.13558,25.053060,0.000325,25.000692,-1.5023,0.093,7.72475,7.72475									208.00,9.12591,25.057460,0.000311,25.009520,-1.6975,0.069,8.59396,8.59396
209.00,7.47802,25.143475,0.000321,25.073072,-2.3681,0.085,7.48027,7.48027									209.00,8.31858,25.064463,0.000317,25.003502,-1.9976,0.093,8.32046,8.32046								209.00,7.76864,25.187354,0.000337,25.129141,-2.1308,0.078,7.76890,7.76890								209.00,9.24875,25.057476,0.000325,24.991728,-1.3237,0.145,8.64803,8.64803									209.00,8.13561,25.053263,0.000327,25.000766,-1.5023,0.093,7.60796,7.60796									209.00,9.12486,25.057569,0.000314,25.009564,-1.6972,0.069,8.43503,8.43503
210.00,7.47861,25.143695,0.000325,25.073141,-2.3680,0.085,7.47817,7.47817									210.00,8.31852,25.064461,0.000313,25.003463,-1.9976,0.093,8.31967,8.31967								210.00,7.76879,25.187315,0.000332,25.129068,-2.1308,0.078,7.76877,7.76877								210.00,9.24899,25.057647,0.000329,24.991877,-1.3237,0.146,8.54527,8.54527									210.00,8.13723,25.053221,0.000326,25.000629,-1.5023,0.094,7.51269,7.51269									210.00,9.12514,25.057678,0.000314,25.009641,-1.6969,0.069,8.30264,8.30264
211.00,7.47847,25.143848,0.000326,25.073152,-2.3679,0.085,7.47557,7.47557									211.00,8.31856,25.064603,0.000312,25.003542,-1.9977,0.093,8.31883,8.31883								211.00,7.76931,25.187387,0.000326,25.129081,-2.1307,0.079,7.76851,7.76851								@2,3.0002,6.0, 210.101000000002									@2,3.0002,6.0, 210.259999999995									@2,3.0002,6.0, 210.044999999998
212.00,7.47820,25.143981,0.000331,25.073156,-2.3678,0.085,7.47462,7.47462									212.00,8.31847,25.064716,0.000312,25.003546,-1.9978,0.093,8.31792,8.31792								212.00,7.76922,25.187582,0.000330,25.129213,-2.1306,0.079,7.76657,7.76657								211.00,9.25139,25.057843,0.000331,24.992074,-1.3238,0.146,8.48467,8.48467									211.00,8.13782,25.053296,0.000327,25.000656,-1.5022,0.094,7.45159,7.45159									211.00,9.12750,25.057756,0.000312,25.009676,-1.6966,0.069,8.21310,8.21310
213.00,7.47829,25.143978,0.000332,25.073109,-2.3677,0.085,7.47449,7.47449									213.00,8.31852,25.064817,0.000314,25.003573,-1.9978,0.093,8.31772,8.31772								213.00,7.76918,25.187711,0.000331,25.129273,-2.1306,0.079,7.76408,7.76408								212.00,9.24079,25.057914,0.000333,24.992071,-1.3238,0.146,8.46850,8.46850									212.00,8.12885,25.053298,0.000324,25.000655,-1.5021,0.094,7.43025,7.43025									212.00,9.11662,25.057717,0.000310,25.009576,-1.6964,0.069,8.17146,8.17146
214.00,7.47840,25.143964,0.000331,25.073076,-2.3676,0.086,7.47508,7.47508									214.00,8.31883,25.064992,0.000321,25.003627,-1.9979,0.093,8.31814,8.31814								214.00,7.76894,25.187773,0.000331,25.129310,-2.1305,0.079,7.76185,7.76185								213.00,9.18439,25.057950,0.000333,24.992030,-1.3239,0.146,8.49391,8.49391									213.00,8.07828,25.053425,0.000328,25.000764,-1.5020,0.094,7.44658,7.44658									213.00,9.06208,25.057747,0.000310,25.009528,-1.6961,0.069,8.17825,8.17825
215.00,7.47866,25.143935,0.000327,25.073070,-2.3674,0.086,7.47687,7.47687									215.00,8.31906,25.065030,0.000322,25.003620,-1.9980,0.094,8.31934,8.31934								215.00,7.76878,25.187809,0.000335,25.129278,-2.1305,0.079,7.76059,7.76059								214.00,9.07635,25.058163,0.000339,24.992208,-1.3239,0.146,8.55236,8.55236									214.00,7.98823,25.053451,0.000327,25.000807,-1.5020,0.094,7.49064,7.49064									214.00,8.94523,25.057733,0.000309,25.009487,-1.6958,0.070,8.22335,8.22335
216.00,7.47877,25.143944,0.000324,25.073081,-2.3673,0.086,7.47907,7.47907									216.00,8.31904,25.065000,0.000322,25.003561,-1.9981,0.094,8.32025,8.32025								216.00,7.76822,25.187819,0.000339,25.129210,-2.1305,0.079,7.75975,7.75975								215.00,8.92790,25.058361,0.000339,24.992342,-1.3240,0.146,8.62921,8.62921									215.00,7.86202,25.053529,0.000330,25.000841,-1.5019,0.094,7.55164,7.55164									215.00,8.77725,25.057766,0.000309,25.009379,-1.6954,0.070,8.29301,8.29301
217.00,7.47836,25.144012,0.000325,25.073181,-2.3672,0.086,7.48111,7.48111									217.00,8.31906,25.065083,0.000324,25.003600,-1.9981,0.094,8.32054,8.32054								217.00,7.76744,25.187697,0.000336,25.129063,-2.1304,0.079,7.76053,7.76053								216.00,8.76750,25.058288,0.000338,24.992167,-1.3241,0.146,8.70832,8.70832									216.00,7.71955,25.053730,0.000333,25.000924,-1.5018,0.094,7.61954,7.61954									216.00,8.58706,25.057686,0.000305,25.009217,-1.6951,0.070,8.37379,8.37379
218.00,7.47830,25.144064,0.000326,25.073220,-2.3671,0.086,7.48203,7.48203									218.00,8.31920,25.065062,0.000322,25.003573,-1.9981,0.094,8.31851,8.31851								218.00,7.76638,25.187734,0.000335,25.129045,-2.1302,0.080,7.76214,7.76214								217.00,8.61753,25.058233,0.000335,24.992063,-1.3242,0.146,8.78291,8.78291									217.00,7.58284,25.053754,0.000333,25.000875,-1.5018,0.094,7.68497,7.68497									217.00,8.40761,25.057785,0.000306,25.009268,-1.6947,0.070,8.45530,8.45530
219.00,7.47890,25.144111,0.000331,25.073214,-2.3670,0.086,7.48200,7.48200									219.00,8.31892,25.065079,0.000321,25.003624,-1.9981,0.094,8.31600,8.31600								219.00,7.76601,25.187835,0.000338,25.129046,-2.1301,0.080,7.76380,7.76380								218.00,8.49998,25.058255,0.000336,24.992029,-1.3243,0.146,8.84644,8.84644									218.00,7.47126,25.053650,0.000329,25.000743,-1.5017,0.094,7.74327,7.74327									218.00,8.25279,25.057769,0.000305,25.009230,-1.6944,0.070,8.52927,8.52927
220.00,7.47919,25.144162,0.000337,25.073279,-2.3669,0.086,7.48083,7.48083									220.00,8.31844,25.065085,0.000324,25.003636,-1.9981,0.094,8.31324,8.31324								220.00,7.76537,25.187984,0.000337,25.129169,-2.1299,0.080,7.76549,7.76549								219.00,8.42876,25.058400,0.000339,24.992022,-1.3244,0.146,8.89694,8.89694									219.00,7.40524,25.053756,0.000332,25.000767,-1.5017,0.095,7.79251,7.79251									219.00,8.15180,25.057848,0.000306,25.009289,-1.6941,0.071,8.59283,8.59283
221.00,7.47895,25.144169,0.000335,25.073297,-2.3668,0.086,7.47902,7.47902									221.00,8.31811,25.065167,0.000326,25.003655,-1.9981,0.094,8.31151,8.31151								221.00,7.76495,25.188094,0.000338,25.129274,-2.1298,0.080,7.76674,7.76674								220.00,8.41474,25.058483,0.000341,24.992025,-1.3245,0.147,8.93658,8.93658									220.00,7.38628,25.053904,0.000339,25.000821,-1.5017,0.095,7.83326,7.83326									220.00,8.11625,25.057949,0.000309,25.009374,-1.6938,0.071,8.64493,8.64493
222.00,7.47892,25.144202,0.000334,25.073247,-2.3667,0.086,7.47765,7.47765									222.00,8.31773,25.065070,0.000327,25.003545,-1.9981,0.094,8.31038,8.31038								222.00,7.76469,25.188170,0.000338,25.129326,-2.1297,0.080,7.76744,7.76744								221.00,8.46446,25.058472,0.000342,24.991973,-1.3246,0.147,8.96777,8.96777									221.00,7.41443,25.053857,0.000340,25.000753,-1.5016,0.095,7.86489,7.86489									221.00,8.13943,25.058073,0.000312,25.009500,-1.6935,0.071,8.68663,8.68663
223.00,7.47874,25.144255,0.000334,25.073300,-2.3666,0.086,7.47569,7.47569									223.00,8.31739,25.065140,0.000327,25.003598,-1.9981,0.094,8.31104,8.31104								223.00,7.76489,25.188164,0.000339,25.129276,-2.1296,0.080,7.76771,7.76771								222.00,8.53669,25.058820,0.000346,24.992307,-1.3247,0.147,8.99203,8.99203									222.00,7.47601,25.053989,0.000343,25.000832,-1.5016,0.095,7.88967,7.88967									222.00,8.19955,25.058072,0.000315,25.009477,-1.6933,0.071,8.72158,8.72158
224.00,7.47826,25.144253,0.000333,25.073336,-2.3665,0.086,7.47480,7.47480									224.00,8.31705,25.065277,0.000326,25.003698,-1.9981,0.095,8.31261,8.31261								224.00,7.76484,25.188113,0.000337,25.129251,-2.1296,0.080,7.76752,7.76752								223.00,8.62661,25.058820,0.000339,24.992306,-1.3247,0.147,9.01149,9.01149									223.00,7.55239,25.054020,0.000345,25.000831,-1.5015,0.095,7.90853,7.90853									223.00,8.28616,25.058101,0.000316,25.009494,-1.6931,0.071,8.75248,8.75248
225.00,7.47778,25.144232,0.000334,25.073270,-2.3664,0.087,7.47467,7.47467									225.00,8.31667,25.065355,0.000329,25.003676,-1.9981,0.095,8.31390,8.31390								225.00,7.76447,25.188099,0.000339,25.129218,-2.1296,0.080,7.76517,7.76517								224.00,8.72022,25.058778,0.000336,24.992226,-1.3247,0.147,9.02735,9.02735									224.00,7.62485,25.053998,0.000344,25.000828,-1.5015,0.095,7.92415,7.92415									224.00,8.37655,25.058188,0.000315,25.009531,-1.6929,0.071,8.78095,8.78095
226.00,7.47721,25.144374,0.000337,25.073314,-2.3664,0.087,7.47518,7.47518									226.00,8.31638,25.065392,0.000332,25.003678,-1.9981,0.095,8.31468,8.31468								226.00,7.76449,25.188039,0.000337,25.129098,-2.1295,0.081,7.76333,7.76333								225.00,8.79821,25.058728,0.000335,24.992142,-1.3247,0.147,9.04037,9.04037									225.00,7.69088,25.053960,0.000339,25.000814,-1.5014,0.095,7.93886,7.93886									225.00,8.46379,25.058115,0.000315,25.009496,-1.6927,0.071,8.80887,8.80887
227.00,7.47702,25.144426,0.000336,25.073381,-2.3663,0.087,7.47483,7.47483									227.00,8.31580,25.065530,0.000332,25.003768,-1.9981,0.095,8.31568,8.31568								227.00,7.76420,25.188040,0.000337,25.129060,-2.1294,0.081,7.76157,7.76157								226.00,8.85964,25.058776,0.000335,24.992154,-1.3247,0.147,9.05265,9.05265									226.00,7.75334,25.053968,0.000336,25.000823,-1.5014,0.095,7.95239,7.95239									226.00,8.54302,25.058185,0.000318,25.009513,-1.6926,0.071,8.83731,8.83731
228.00,7.47745,25.144470,0.000336,25.073361,-2.3662,0.087,7.47470,7.47470									228.00,8.31566,25.065585,0.000334,25.003752,-1.9981,0.095,8.31574,8.31574								228.00,7.76384,25.188078,0.000337,25.129051,-2.1294,0.081,7.75997,7.75997								227.00,8.90923,25.058683,0.000331,24.992036,-1.3247,0.148,9.06395,9.06395									227.00,7.80318,25.053868,0.000336,25.000766,-1.5013,0.095,7.96616,7.96616									227.00,8.60657,25.058295,0.000319,25.009551,-1.6923,0.071,8.86582,8.86582
229.00,7.47793,25.144567,0.000335,25.073367,-2.3661,0.087,7.47279,7.47279									229.00,8.31564,25.065615,0.000335,25.003695,-1.9980,0.095,8.31594,8.31594								229.00,7.76353,25.188104,0.000336,25.129029,-2.1294,0.081,7.75887,7.75887								228.00,8.94427,25.058782,0.000333,24.992146,-1.3247,0.148,9.07664,9.07664									228.00,7.84369,25.053899,0.000337,25.000800,-1.5013,0.095,7.97951,7.97951									228.00,8.65590,25.058351,0.000317,25.009552,-1.6921,0.072,8.89247,8.89247
230.00,7.47774,25.144605,0.000328,25.073398,-2.3660,0.087,7.47117,7.47117									230.00,8.31558,25.065708,0.000335,25.003730,-1.9980,0.095,8.31529,8.31529								230.00,7.76424,25.188143,0.000335,25.129041,-2.1294,0.081,7.75926,7.75926								229.00,8.97279,25.058829,0.000331,24.992212,-1.3246,0.148,9.08929,9.08929									229.00,7.87107,25.053912,0.000339,25.000808,-1.5012,0.095,7.99342,7.99342									229.00,8.69429,25.058293,0.000318,25.009491,-1.6918,0.072,8.91826,8.91826
231.00,7.47662,25.144538,0.000329,25.073367,-2.3659,0.087,7.47022,7.47022									231.00,8.31539,25.065738,0.000331,25.003665,-1.9980,0.095,8.31501,8.31501								231.00,7.76443,25.188173,0.000336,25.129081,-2.1293,0.081,7.76059,7.76059								230.00,8.99633,25.058766,0.000332,24.992104,-1.3246,0.148,9.10189,9.10189									230.00,7.89452,25.053894,0.000337,25.000769,-1.5011,0.095,8.00514,8.00514									230.00,8.72450,25.058361,0.000319,25.009486,-1.6914,0.072,8.94277,8.94277
232.00,7.47596,25.144512,0.000327,25.073299,-2.3659,0.087,7.46785,7.46785									232.00,8.31508,25.065777,0.000329,25.003660,-1.9979,0.096,8.31374,8.31374								232.00,7.76408,25.188184,0.000337,25.128979,-2.1292,0.081,7.75799,7.75799								231.00,9.01591,25.058670,0.000327,24.992072,-1.3246,0.148,9.11397,9.11397									231.00,7.91176,25.053867,0.000339,25.000761,-1.5011,0.095,8.01621,8.01621									231.00,8.75144,25.058324,0.000311,25.009445,-1.6911,0.072,8.96411,8.96411
233.00,7.47556,25.144482,0.000324,25.073259,-2.3657,0.088,7.46424,7.46424									233.00,8.31431,25.065792,0.000329,25.003645,-1.9979,0.096,8.31039,8.31039								233.00,7.76351,25.188254,0.000338,25.129003,-2.1291,0.081,7.75174,7.75174								232.00,9.03064,25.058620,0.000325,24.992003,-1.3246,0.148,9.12587,9.12587									232.00,7.92685,25.053992,0.000340,25.000827,-1.5010,0.095,8.02661,8.02661									232.00,8.78149,25.058342,0.000312,25.009455,-1.6907,0.072,8.98245,8.98245
234.00,7.47444,25.144518,0.000323,25.073247,-2.3656,0.088,7.46429,7.46429									234.00,8.31353,25.065764,0.000331,25.003602,-1.9980,0.096,8.30688,8.30688								234.00,7.76318,25.188273,0.000342,25.129003,-2.1290,0.081,7.74985,7.74985								233.00,9.04161,25.058528,0.000328,24.991808,-1.3247,0.148,9.13670,9.13670									233.00,7.93812,25.054012,0.000337,25.000788,-1.5009,0.096,8.03707,8.03707									233.00,8.81045,25.058393,0.000312,25.009476,-1.6903,0.072,8.99886,8.99886
235.00,7.47322,25.144650,0.000329,25.073273,-2.3655,0.088,7.46726,7.46726									235.00,8.31376,25.065762,0.000331,25.003602,-1.9980,0.096,8.30712,8.30712								235.00,7.76307,25.188289,0.000340,25.128960,-2.1288,0.081,7.75473,7.75473								234.00,9.05210,25.058463,0.000330,24.991674,-1.3248,0.148,9.14825,9.14825									234.00,7.94948,25.053908,0.000332,25.000625,-1.5009,0.096,8.04655,8.04655									234.00,8.83685,25.058395,0.000313,25.009449,-1.6900,0.072,9.01378,9.01378
236.00,7.47275,25.144734,0.000328,25.073255,-2.3653,0.088,7.47624,7.47624									236.00,8.31472,25.065759,0.000333,25.003610,-1.9980,0.096,8.31440,8.31440								236.00,7.76198,25.188381,0.000339,25.128939,-2.1287,0.081,7.76735,7.76735								235.00,9.06186,25.058678,0.000331,24.991917,-1.3248,0.148,9.15924,9.15924									235.00,7.96796,25.053963,0.000335,25.000632,-1.5008,0.096,8.05552,8.05552									235.00,8.86403,25.058495,0.000314,25.009495,-1.6897,0.073,9.02649,9.02649
237.00,7.47197,25.144729,0.000333,25.073201,-2.3652,0.088,7.49694,7.49694									237.00,8.31513,25.065773,0.000334,25.003595,-1.9981,0.096,8.33060,8.33060								237.00,7.76038,25.188377,0.000336,25.128964,-2.1287,0.082,7.79606,7.79606								236.00,9.07706,25.058921,0.000338,24.992064,-1.3248,0.148,9.16861,9.16861									236.00,7.97956,25.054052,0.000332,25.000594,-1.5007,0.096,8.06370,8.06370									236.00,8.89378,25.058588,0.000314,25.009505,-1.6895,0.073,9.03777,9.03777
238.00,7.47133,25.144827,0.000337,25.073210,-2.3651,0.088,7.53379,7.53379									238.00,8.31504,25.066001,0.000336,25.003710,-1.9982,0.096,8.36373,8.36373								238.00,7.75966,25.188416,0.000332,25.128960,-2.1287,0.082,7.84870,7.84870								237.00,9.08736,25.058926,0.000342,24.992012,-1.3248,0.148,9.17710,9.17710									237.00,7.99574,25.054006,0.000329,25.000483,-1.5006,0.096,8.07055,8.07055									237.00,8.92388,25.058606,0.000313,25.009503,-1.6892,0.073,9.04727,9.04727
239.00,7.46870,25.144795,0.000337,25.073153,-2.3651,0.088,7.58268,7.58268									239.00,8.31468,25.066200,0.000339,25.003815,-1.9982,0.096,8.41483,8.41483								239.00,7.75959,25.188493,0.000328,25.128955,-2.1286,0.082,7.91438,7.91438								238.00,9.10474,25.059104,0.000342,24.992158,-1.3248,0.148,9.18395,9.18395									238.00,8.00496,25.054096,0.000331,25.000493,-1.5005,0.096,8.07601,8.07601									238.00,8.94383,25.058615,0.000313,25.009511,-1.6890,0.073,9.05601,9.05601
240.00,7.46713,25.144789,0.000337,25.073128,-2.3651,0.088,7.63900,7.63900									240.00,8.31270,25.066226,0.000339,25.003769,-1.9982,0.096,8.47948,8.47948								240.00,7.76120,25.188585,0.000331,25.129000,-2.1286,0.082,7.98956,7.98956								239.00,9.11542,25.059442,0.000347,24.992508,-1.3249,0.148,9.18946,9.18946									239.00,8.01863,25.054293,0.000334,25.000631,-1.5004,0.096,8.07976,8.07976									239.00,8.96571,25.058693,0.000311,25.009536,-1.6887,0.073,9.06235,9.06235
@2,3.0002,6.0, 240.097000000002									@2,3.0002,6.0, 240.089999999997								@2,3.0002,6.0, 240.112000000001								240.00,9.12468,25.059481,0.000345,24.992446,-1.3249,0.148,9.19582,9.19582									240.00,8.02678,25.054180,0.000330,25.000555,-1.5003,0.096,8.08347,8.08347									240.00,8.98646,25.058652,0.000310,25.009496,-1.6883,0.073,9.06686,9.06686
241.00,7.47113,25.144740,0.000333,25.073037,-2.3650,0.088,7.69401,7.69401									241.00,8.31252,25.066253,0.000337,25.003767,-1.9982,0.096,8.54872,8.54872								241.00,7.76616,25.188603,0.000330,25.129017,-2.1285,0.082,8.06850,8.06850								241.00,9.13766,25.059412,0.000340,24.992347,-1.3249,0.149,9.20226,9.20226									241.00,8.03481,25.054344,0.000335,25.000721,-1.5002,0.096,8.08698,8.08698									241.00,9.00041,25.058617,0.000318,25.009519,-1.6880,0.073,9.07200,9.07200
242.00,7.46388,25.144823,0.000329,25.073062,-2.3650,0.088,7.74121,7.74121									242.00,8.30804,25.066333,0.000336,25.003774,-1.9982,0.097,8.61789,8.61789								242.00,7.74791,25.188626,0.000329,25.129002,-2.1285,0.082,8.14399,8.14399								242.00,9.14666,25.059540,0.000338,24.992449,-1.3249,0.149,9.20935,9.20935									242.00,8.04786,25.054540,0.000341,25.000903,-1.5001,0.096,8.08988,8.08988									242.00,9.01576,25.058688,0.000320,25.009591,-1.6876,0.073,9.07695,9.07695
243.00,7.45693,25.144848,0.000330,25.073045,-2.3649,0.088,7.77437,7.77437									243.00,8.30099,25.066208,0.000330,25.003669,-1.9981,0.097,8.67692,8.67692								243.00,7.72597,25.188588,0.000332,25.128975,-2.1284,0.082,8.20530,8.20530								243.00,9.15911,25.059565,0.000335,24.992514,-1.3249,0.149,9.21573,9.21573									243.00,8.05718,25.054471,0.000336,25.000874,-1.5001,0.097,8.09170,8.09170									243.00,9.02588,25.058770,0.000322,25.009639,-1.6873,0.073,9.08179,9.08179
244.00,7.46465,25.144959,0.000331,25.073068,-2.3648,0.088,7.79113,7.79113									244.00,8.29925,25.066163,0.000326,25.003604,-1.9981,0.097,8.72155,8.72155								244.00,7.74883,25.188563,0.000330,25.128954,-2.1284,0.083,8.24954,8.24954								244.00,9.17312,25.059305,0.000332,24.992218,-1.3249,0.149,9.22067,9.22067									244.00,8.06612,25.054430,0.000330,25.000822,-1.5001,0.097,8.09475,8.09475									244.00,9.03910,25.058797,0.000322,25.009646,-1.6871,0.073,9.08597,9.08597
245.00,7.48072,25.144994,0.000332,25.073020,-2.3646,0.088,7.79504,7.79504									245.00,8.31325,25.066165,0.000325,25.003540,-1.9981,0.097,8.75041,8.75041								245.00,7.78509,25.188590,0.000328,25.128956,-2.1283,0.083,8.27446,8.27446								245.00,9.17953,25.059224,0.000333,24.992099,-1.3249,0.150,9.22378,9.22378									245.00,8.07153,25.054667,0.000334,25.000949,-1.5001,0.097,8.09780,8.09780									245.00,9.04800,25.058831,0.000321,25.009629,-1.6868,0.074,9.09016,9.09016
246.00,7.51778,25.145016,0.000333,25.073055,-2.3645,0.088,7.79075,7.79075									246.00,8.34992,25.066291,0.000327,25.003543,-1.9981,0.097,8.76618,8.76618								246.00,7.82985,25.188609,0.000327,25.128901,-2.1283,0.083,8.28330,8.28330								246.00,9.18473,25.059314,0.000339,24.992172,-1.3249,0.149,9.22597,9.22597									246.00,8.07622,25.054699,0.000336,25.000934,-1.5000,0.097,8.10051,8.10051									246.00,9.05491,25.058896,0.000315,25.009589,-1.6865,0.074,9.09342,9.09342
247.00,7.56812,25.145133,0.000332,25.073112,-2.3644,0.088,7.78166,7.78166									247.00,8.39248,25.066345,0.000326,25.003568,-1.9981,0.097,8.77280,8.77280								247.00,7.89180,25.188738,0.000330,25.128946,-2.1283,0.083,8.28086,8.28086								247.00,9.18860,25.059266,0.000339,24.992123,-1.3248,0.150,9.22719,9.22719									247.00,8.08010,25.054543,0.000330,25.000722,-1.5000,0.097,8.10184,8.10184									247.00,9.05996,25.058861,0.000313,25.009457,-1.6862,0.074,9.09637,9.09637
248.00,7.63824,25.145111,0.000327,25.073051,-2.3643,0.089,7.76965,7.76965									248.00,8.46471,25.066439,0.000327,25.003635,-1.9981,0.097,8.77313,8.77313								248.00,7.98822,25.188796,0.000329,25.128940,-2.1282,0.083,8.27091,8.27091								248.00,9.19348,25.059136,0.000339,24.991970,-1.3248,0.150,9.22871,9.22871									248.00,8.08328,25.054636,0.000336,25.000740,-1.5000,0.097,8.10456,8.10456									248.00,9.06556,25.058869,0.000313,25.009421,-1.6858,0.074,9.09936,9.09936
249.00,7.70890,25.145107,0.000326,25.073026,-2.3642,0.089,7.75828,7.75828									249.00,8.55462,25.066444,0.000324,25.003587,-1.9981,0.098,8.76855,8.76855								249.00,8.07742,25.188909,0.000333,25.128954,-2.1281,0.083,8.25722,8.25722								249.00,9.20081,25.059181,0.000338,24.991977,-1.3248,0.150,9.23113,9.23113									249.00,8.08618,25.054766,0.000339,25.000834,-1.4999,0.097,8.10588,8.10588									249.00,9.07020,25.058873,0.000315,25.009359,-1.6855,0.075,9.10259,9.10259
250.00,7.76186,25.145097,0.000323,25.073025,-2.3642,0.089,7.74710,7.74710									250.00,8.63584,25.066460,0.000322,25.003535,-1.9981,0.098,8.76131,8.76131								250.00,8.16076,25.188963,0.000331,25.128942,-2.1281,0.084,8.24263,8.24263								250.00,9.21122,25.059152,0.000337,24.991944,-1.3248,0.150,9.23375,9.23375									250.00,8.08901,25.054758,0.000338,25.000820,-1.4998,0.097,8.10685,8.10685									250.00,9.07461,25.058906,0.000317,25.009390,-1.6852,0.075,9.10513,9.10513
251.00,7.79248,25.145167,0.000323,25.073006,-2.3641,0.089,7.73690,7.73690									251.00,8.69594,25.066572,0.000324,25.003734,-1.9981,0.098,8.75198,8.75198								251.00,8.22419,25.189022,0.000332,25.128976,-2.1280,0.084,8.22656,8.22656								251.00,9.21677,25.059232,0.000339,24.991935,-1.3249,0.150,9.23584,9.23584									251.00,8.09216,25.054635,0.000335,25.000721,-1.4997,0.097,8.10770,8.10770									251.00,9.08003,25.058885,0.000323,25.009355,-1.6848,0.074,9.10743,9.10743
252.00,7.80386,25.145160,0.000326,25.072949,-2.3641,0.089,7.72717,7.72717									252.00,8.73783,25.066638,0.000327,25.003777,-1.9981,0.098,8.74085,8.74085								252.00,8.26860,25.189092,0.000330,25.129004,-2.1280,0.084,8.21054,8.21054								252.00,9.22296,25.059301,0.000342,24.991926,-1.3250,0.150,9.23723,9.23723									252.00,8.09443,25.054794,0.000336,25.000901,-1.4995,0.098,8.10958,8.10958									252.00,9.08422,25.058930,0.000324,25.009375,-1.6845,0.075,9.10898,9.10898
253.00,7.80390,25.145263,0.000328,25.073016,-2.3640,0.089,7.71950,7.71950									253.00,8.75965,25.066665,0.000331,25.003790,-1.9982,0.098,8.73023,8.73023								253.00,8.29494,25.189231,0.000334,25.129024,-2.1279,0.084,8.19198,8.19198								253.00,9.22443,25.059402,0.000343,24.991924,-1.3251,0.150,9.23850,9.23850									253.00,8.09696,25.054643,0.000329,25.000776,-1.4994,0.098,8.11040,8.11040									253.00,9.08741,25.058944,0.000322,25.009319,-1.6842,0.075,9.10992,9.10992
254.00,7.79288,25.145267,0.000327,25.073033,-2.3639,0.089,7.71287,7.71287									254.00,8.77766,25.066686,0.000329,25.003798,-1.9981,0.098,8.71807,8.71807								254.00,8.29829,25.189286,0.000335,25.129041,-2.1278,0.084,8.17474,8.17474								254.00,9.22569,25.059545,0.000347,24.991984,-1.3252,0.150,9.23934,9.23934									254.00,8.09966,25.054649,0.000331,25.000792,-1.4993,0.098,8.11145,8.11145									254.00,9.09010,25.058996,0.000322,25.009332,-1.6839,0.075,9.11141,9.11141
255.00,7.78173,25.145357,0.000327,25.073047,-2.3638,0.089,7.70748,7.70748									255.00,8.78034,25.066798,0.000327,25.003966,-1.9980,0.098,8.70557,8.70557								255.00,8.28536,25.189362,0.000336,25.129008,-2.1277,0.084,8.15862,8.15862								255.00,9.22762,25.059658,0.000352,24.992057,-1.3253,0.150,9.23902,9.23902									255.00,8.10152,25.054568,0.000325,25.000697,-1.4992,0.098,8.11028,8.11028									255.00,9.09294,25.059077,0.000322,25.009340,-1.6836,0.075,9.11383,9.11383
256.00,7.77114,25.145476,0.000327,25.073104,-2.3638,0.090,7.70054,7.70054									256.00,8.77498,25.066824,0.000326,25.003853,-1.9980,0.099,8.69443,8.69443								256.00,8.26872,25.189453,0.000339,25.129021,-2.1276,0.084,8.14244,8.14244								256.00,9.22987,25.059617,0.000347,24.991982,-1.3254,0.150,9.23932,9.23932									256.00,8.10315,25.054684,0.000324,25.000755,-1.4991,0.098,8.10855,8.10855									256.00,9.09658,25.059135,0.000319,25.009381,-1.6833,0.075,9.11515,9.11515
257.00,7.75848,25.145485,0.000326,25.073091,-2.3637,0.090,7.69396,7.69396									257.00,8.77086,25.066889,0.000327,25.003864,-1.9979,0.099,8.68279,8.68279								257.00,8.25653,25.189512,0.000342,25.129012,-2.1275,0.084,8.12667,8.12667								257.00,9.23146,25.059675,0.000345,24.992001,-1.3255,0.150,9.23864,9.23864									257.00,8.10452,25.054673,0.000326,25.000690,-1.4991,0.098,8.10805,8.10805									257.00,9.09940,25.059134,0.000317,25.009333,-1.6831,0.075,9.11670,9.11670
258.00,7.74416,25.145528,0.000323,25.073044,-2.3636,0.090,7.68641,7.68641									258.00,8.76147,25.066921,0.000327,25.003780,-1.9979,0.099,8.66983,8.66983								258.00,8.24543,25.189515,0.000335,25.129035,-2.1275,0.084,8.11311,8.11311								258.00,9.23293,25.059845,0.000345,24.992116,-1.3255,0.150,9.23762,9.23762									258.00,8.10505,25.054909,0.000332,25.000868,-1.4990,0.098,8.10869,8.10869									258.00,9.10134,25.059171,0.000318,25.009334,-1.6828,0.075,9.11677,9.11677
259.00,7.73602,25.145562,0.000324,25.072998,-2.3635,0.090,7.67638,7.67638									259.00,8.75492,25.067003,0.000330,25.003767,-1.9979,0.099,8.65806,8.65806								259.00,8.23007,25.189570,0.000332,25.129032,-2.1274,0.085,8.09769,8.09769								259.00,9.23433,25.059751,0.000340,24.992020,-1.3255,0.150,9.23579,9.23579									259.00,8.10520,25.054932,0.000330,25.000822,-1.4990,0.098,8.10916,8.10916									259.00,9.10301,25.059276,0.000319,25.009406,-1.6826,0.075,9.11647,9.11647
260.00,7.72580,25.145487,0.000324,25.072918,-2.3635,0.090,7.66633,7.66633									260.00,8.74432,25.066975,0.000331,25.003694,-1.9980,0.099,8.64577,8.64577								260.00,8.21247,25.189600,0.000332,25.129017,-2.1275,0.085,8.08222,8.08222								260.00,9.23510,25.059682,0.000337,24.991915,-1.3255,0.150,9.23551,9.23551									260.00,8.10628,25.055169,0.000336,25.001049,-1.4989,0.099,8.11080,8.11080									260.00,9.10508,25.059289,0.000317,25.009377,-1.6824,0.076,9.11537,9.11537
261.00,7.72008,25.145429,0.000331,25.072873,-2.3634,0.090,7.65753,7.65753									261.00,8.72828,25.066971,0.000330,25.003640,-1.9981,0.099,8.63217,8.63217								261.00,8.18837,25.189625,0.000329,25.129019,-2.1275,0.085,8.07114,8.07114								261.00,9.23509,25.059682,0.000338,24.991876,-1.3254,0.150,9.23542,9.23542									261.00,8.10720,25.055133,0.000336,25.000977,-1.4988,0.099,8.11305,8.11305									261.00,9.10692,25.059364,0.000317,25.009349,-1.6822,0.076,9.11509,9.11509
262.00,7.70977,25.145613,0.000334,25.073008,-2.3632,0.090,7.64946,7.64946									262.00,8.71551,25.066924,0.000328,25.003522,-1.9981,0.099,8.61906,8.61906								262.00,8.17622,25.189585,0.000328,25.128929,-2.1274,0.085,8.05962,8.05962								262.00,9.23505,25.059738,0.000340,24.991877,-1.3254,0.151,9.23610,9.23610									262.00,8.10843,25.055042,0.000335,25.000900,-1.4988,0.099,8.11345,8.11345									262.00,9.10848,25.059446,0.000317,25.009413,-1.6820,0.076,9.11461,9.11461
263.00,7.70572,25.145617,0.000336,25.073012,-2.3631,0.090,7.64189,7.64189									263.00,8.70801,25.066878,0.000329,25.003511,-1.9982,0.099,8.60652,8.60652								263.00,8.15285,25.189601,0.000329,25.128838,-2.1274,0.085,8.04728,8.04728								263.00,9.23538,25.059698,0.000342,24.991846,-1.3254,0.151,9.23702,9.23702									263.00,8.10929,25.055096,0.000336,25.000901,-1.4988,0.099,8.11254,8.11254									263.00,9.10961,25.059483,0.000316,25.009414,-1.6818,0.076,9.11435,9.11435
264.00,7.70290,25.145634,0.000336,25.072987,-2.3630,0.090,7.63707,7.63707									264.00,8.69430,25.066850,0.000327,25.003489,-1.9982,0.099,8.59331,8.59331								264.00,8.14381,25.189581,0.000328,25.128739,-2.1273,0.085,8.03498,8.03498								264.00,9.23585,25.059676,0.000342,24.991795,-1.3253,0.151,9.23850,9.23850									264.00,8.10990,25.055126,0.000339,25.000896,-1.4988,0.099,8.11158,8.11158									264.00,9.11052,25.059453,0.000314,25.009305,-1.6815,0.076,9.11354,9.11354
265.00,7.69880,25.145755,0.000335,25.073051,-2.3629,0.090,7.63203,7.63203									265.00,8.68181,25.066913,0.000329,25.003498,-1.9983,0.099,8.58011,8.58011								265.00,8.13171,25.189606,0.000330,25.128720,-2.1272,0.085,8.02261,8.02261								265.00,9.23672,25.059775,0.000345,24.991814,-1.3253,0.151,9.23984,9.23984									265.00,8.11046,25.055055,0.000339,25.000736,-1.4988,0.099,8.11178,8.11178									265.00,9.11133,25.059451,0.000316,25.009259,-1.6812,0.076,9.11273,9.11273
266.00,7.68565,25.145802,0.000332,25.073047,-2.3628,0.091,7.62836,7.62836									266.00,8.67248,25.066920,0.000330,25.003540,-1.9983,0.099,8.56808,8.56808								266.00,8.10759,25.189642,0.000332,25.128615,-2.1270,0.085,8.00784,8.00784								266.00,9.23754,25.059897,0.000345,24.991850,-1.3253,0.151,9.24029,9.24029									266.00,8.11047,25.055003,0.000339,25.000653,-1.4988,0.099,8.11218,8.11218									266.00,9.11201,25.059465,0.000319,25.009240,-1.6809,0.076,9.11100,9.11100
267.00,7.67672,25.145727,0.000329,25.072898,-2.3627,0.091,7.62383,7.62383									267.00,8.65721,25.066924,0.000327,25.003532,-1.9983,0.099,8.55705,8.55705								267.00,8.09755,25.189679,0.000331,25.128630,-2.1269,0.086,7.99487,7.99487								267.00,9.23821,25.059955,0.000342,24.991862,-1.3253,0.151,9.24080,9.24080									267.00,8.11020,25.055150,0.000341,25.000704,-1.4987,0.099,8.11186,8.11186									267.00,9.11220,25.059492,0.000320,25.009218,-1.6806,0.077,9.10883,9.10883
268.00,7.66789,25.145816,0.000330,25.072906,-2.3626,0.091,7.61810,7.61810									268.00,8.64351,25.067001,0.000327,25.003569,-1.9983,0.099,8.54611,8.54611								268.00,8.08485,25.189794,0.000331,25.128765,-2.1268,0.086,7.98391,7.98391								268.00,9.23845,25.060041,0.000343,24.991870,-1.3254,0.151,9.24021,9.24021									268.00,8.11066,25.055125,0.000338,25.000690,-1.4986,0.099,8.11200,8.11200									268.00,9.11219,25.059600,0.000319,25.009264,-1.6803,0.077,9.10799,9.10799
269.00,7.65295,25.145898,0.000328,25.072911,-2.3626,0.091,7.61089,7.61089									269.00,8.63525,25.067148,0.000330,25.003629,-1.9983,0.099,8.53485,8.53485								269.00,8.06676,25.189856,0.000332,25.128832,-2.1267,0.086,7.97427,7.97427								269.00,9.23844,25.060175,0.000344,24.991967,-1.3255,0.151,9.24024,9.24024									269.00,8.11059,25.055144,0.000340,25.000696,-1.4985,0.099,8.11203,8.11203									269.00,9.11225,25.059700,0.000319,25.009368,-1.6801,0.077,9.10759,9.10759
270.00,7.64843,25.145888,0.000326,25.072863,-2.3625,0.091,7.60403,7.60403									270.00,8.62024,25.067217,0.000330,25.003633,-1.9983,0.100,8.52428,8.52428								270.00,8.05468,25.189836,0.000331,25.128829,-2.1266,0.086,7.96397,7.96397								270.00,9.23836,25.060143,0.000337,24.991902,-1.3255,0.151,9.23901,9.23901									270.00,8.11104,25.055207,0.000339,25.000704,-1.4985,0.099,8.11183,8.11183									270.00,9.11232,25.059740,0.000321,25.009378,-1.6799,0.077,9.10772,9.10772
271.00,7.64161,25.145986,0.000323,25.072940,-2.3625,0.091,7.59765,7.59765									271.00,8.60469,25.067231,0.000327,25.003570,-1.9983,0.100,8.51500,8.51500								271.00,8.05176,25.189848,0.000331,25.128915,-2.1266,0.086,7.95476,7.95476								271.00,9.23841,25.060265,0.000339,24.992035,-1.3256,0.152,9.23774,9.23774									271.00,8.11107,25.055388,0.000340,25.000867,-1.4985,0.100,8.11065,8.11065									271.00,9.11245,25.059739,0.000321,25.009393,-1.6796,0.077,9.10872,9.10872
272.00,7.63643,25.146051,0.000323,25.073050,-2.3624,0.092,7.59211,7.59211									272.00,8.59169,25.067322,0.000330,25.003622,-1.9983,0.100,8.50521,8.50521								272.00,8.03998,25.189911,0.000331,25.128943,-2.1265,0.086,7.94455,7.94455								272.00,9.23823,25.060341,0.000339,24.992101,-1.3256,0.152,9.23658,9.23658									272.00,8.11106,25.055519,0.000341,25.000972,-1.4985,0.100,8.11058,8.11058									272.00,9.11257,25.059795,0.000318,25.009433,-1.6794,0.077,9.11065,9.11065
273.00,7.63018,25.146049,0.000319,25.073114,-2.3624,0.092,7.58740,7.58740									273.00,8.58065,25.067437,0.000328,25.003630,-1.9984,0.100,8.49573,8.49573								273.00,8.02319,25.189911,0.000334,25.128855,-2.1265,0.086,7.93388,7.93388								273.00,9.23801,25.060295,0.000338,24.991997,-1.3255,0.152,9.23701,9.23701									273.00,8.11096,25.055526,0.000342,25.000887,-1.4985,0.100,8.10974,8.10974									273.00,9.11276,25.059779,0.000318,25.009433,-1.6790,0.077,9.11196,9.11196
274.00,7.62865,25.146057,0.000317,25.073145,-2.3623,0.092,7.58351,7.58351									274.00,8.56932,25.067471,0.000327,25.003601,-1.9984,0.100,8.48695,8.48695								274.00,8.00535,25.189967,0.000336,25.128888,-2.1264,0.086,7.92420,7.92420								274.00,9.23777,25.060482,0.000342,24.992035,-1.3256,0.152,9.23782,9.23782									274.00,8.11086,25.055421,0.000335,25.000705,-1.4984,0.100,8.10977,8.10977									274.00,9.11276,25.059773,0.000318,25.009399,-1.6787,0.077,9.11340,9.11340
275.00,7.62348,25.146119,0.000315,25.073195,-2.3622,0.092,7.58021,7.58021									275.00,8.55433,25.067597,0.000332,25.003651,-1.9984,0.100,8.47978,8.47978								275.00,7.99259,25.190061,0.000337,25.128915,-2.1264,0.086,7.91558,7.91558								275.00,9.23789,25.060450,0.000344,24.991988,-1.3256,0.151,9.23791,9.23791									275.00,8.11114,25.055435,0.000337,25.000700,-1.4984,0.100,8.10949,8.10949									275.00,9.11265,25.059829,0.000313,25.009459,-1.6784,0.078,9.11405,9.11405
276.00,7.62296,25.146178,0.000316,25.073224,-2.3622,0.093,7.57594,7.57594									276.00,8.54447,25.067668,0.000334,25.003651,-1.9984,0.100,8.47148,8.47148								276.00,7.97826,25.190171,0.000334,25.128966,-2.1263,0.086,7.90751,7.90751								276.00,9.23817,25.060374,0.000341,24.991922,-1.3256,0.152,9.23835,9.23835									276.00,8.11137,25.055438,0.000338,25.000657,-1.4984,0.100,8.10896,8.10896									276.00,9.11234,25.059858,0.000310,25.009450,-1.6780,0.078,9.11371,9.11371
277.00,7.61380,25.146108,0.000314,25.073108,-2.3621,0.093,7.57241,7.57241									277.00,8.53642,25.067732,0.000334,25.003698,-1.9983,0.101,8.46322,8.46322								277.00,7.97511,25.190250,0.000333,25.128973,-2.1263,0.086,7.89971,7.89971								277.00,9.23846,25.060382,0.000339,24.991920,-1.3257,0.152,9.23899,9.23899									277.00,8.11121,25.055429,0.000336,25.000596,-1.4984,0.100,8.10846,8.10846									277.00,9.11176,25.059887,0.000313,25.009439,-1.6777,0.078,9.11164,9.11164
278.00,7.60155,25.146188,0.000318,25.073104,-2.3621,0.093,7.56956,7.56956									278.00,8.52595,25.067654,0.000332,25.003631,-1.9983,0.101,8.45602,8.45602								278.00,7.96837,25.190251,0.000329,25.128937,-2.1262,0.087,7.89255,7.89255								278.00,9.23841,25.060440,0.000337,24.992036,-1.3257,0.152,9.23907,9.23907									278.00,8.11092,25.055443,0.000336,25.000617,-1.4983,0.100,8.10896,8.10896									278.00,9.11133,25.059988,0.000314,25.009467,-1.6774,0.078,9.11047,9.11047
279.00,7.59318,25.146262,0.000322,25.073178,-2.3620,0.093,7.56648,7.56648									279.00,8.51307,25.067594,0.000332,25.003601,-1.9983,0.101,8.45054,8.45054								279.00,7.95685,25.190277,0.000324,25.128914,-2.1261,0.087,7.88505,7.88505								279.00,9.23862,25.060358,0.000338,24.992038,-1.3257,0.152,9.23808,9.23808									279.00,8.11076,25.055517,0.000339,25.000742,-1.4983,0.100,8.10912,8.10912									279.00,9.11102,25.060067,0.000314,25.009508,-1.6771,0.078,9.10886,9.10886
280.00,7.58972,25.146320,0.000328,25.073147,-2.3620,0.092,7.56248,7.56248									280.00,8.50164,25.067565,0.000328,25.003536,-1.9984,0.101,8.44346,8.44346								280.00,7.94137,25.190235,0.000320,25.128889,-2.1260,0.087,7.87840,7.87840								280.00,9.23871,25.060631,0.000341,24.992316,-1.3258,0.152,9.23908,9.23908									280.00,8.11054,25.055518,0.000335,25.000724,-1.4983,0.100,8.10878,8.10878									280.00,9.11072,25.060117,0.000318,25.009551,-1.6769,0.078,9.10784,9.10784
281.00,7.59064,25.146415,0.000330,25.073151,-2.3620,0.092,7.55892,7.55892									281.00,8.49781,25.067641,0.000329,25.003568,-1.9984,0.101,8.43570,8.43570								281.00,7.93208,25.190268,0.000322,25.128882,-2.1259,0.087,7.87412,7.87412								281.00,9.23872,25.060646,0.000341,24.992271,-1.3258,0.153,9.23942,9.23942									281.00,8.11031,25.055502,0.000336,25.000681,-1.4982,0.100,8.10907,8.10907									281.00,9.11055,25.060240,0.000319,25.009598,-1.6766,0.078,9.10849,9.10849
282.00,7.58569,25.146501,0.000330,25.073162,-2.3619,0.093,7.55564,7.55564									282.00,8.48766,25.067671,0.000332,25.003541,-1.9984,0.101,8.42817,8.42817								282.00,7.92411,25.190251,0.000322,25.128854,-2.1258,0.087,7.87030,7.87030								282.00,9.23826,25.060615,0.000343,24.992207,-1.3259,0.153,9.23963,9.23963									282.00,8.11016,25.055516,0.000338,25.000722,-1.4982,0.100,8.10979,8.10979									282.00,9.11048,25.060301,0.000319,25.009657,-1.6764,0.078,9.11074,9.11074
283.00,7.57974,25.146574,0.000328,25.073126,-2.3618,0.093,7.55194,7.55194									283.00,8.47847,25.067815,0.000339,25.003584,-1.9985,0.101,8.42082,8.42082								283.00,7.91533,25.190306,0.000321,25.128887,-2.1258,0.087,7.86639,7.86639								283.00,9.23800,25.060665,0.000344,24.992176,-1.3259,0.153,9.23943,9.23943									283.00,8.11008,25.055655,0.000342,25.000832,-1.4981,0.100,8.10952,8.10952									283.00,9.11046,25.060277,0.000320,25.009654,-1.6761,0.078,9.11140,9.11140
284.00,7.57587,25.146593,0.000323,25.073044,-2.3618,0.093,7.54820,7.54820									284.00,8.46919,25.067861,0.000337,25.003587,-1.9985,0.101,8.41280,8.41280								284.00,7.90795,25.190372,0.000326,25.128905,-2.1258,0.087,7.86203,7.86203								284.00,9.23837,25.060667,0.000339,24.992101,-1.3260,0.153,9.23882,9.23882									284.00,8.10997,25.055659,0.000338,25.000765,-1.4980,0.101,8.10857,8.10857									284.00,9.11057,25.060264,0.000318,25.009626,-1.6758,0.079,9.11262,9.11262
285.00,7.57244,25.146693,0.000319,25.073104,-2.3617,0.093,7.54490,7.54490									285.00,8.46552,25.067893,0.000338,25.003603,-1.9986,0.101,8.40694,8.40694								285.00,7.89985,25.190508,0.000327,25.128925,-2.1258,0.087,7.85919,7.85919								285.00,9.23839,25.060580,0.000337,24.991933,-1.3260,0.153,9.23738,9.23738									285.00,8.10966,25.055666,0.000338,25.000755,-1.4980,0.101,8.10759,8.10759									285.00,9.11072,25.060299,0.000318,25.009622,-1.6756,0.079,9.11343,9.11343
286.00,7.56932,25.146641,0.000314,25.073073,-2.3616,0.094,7.54176,7.54176									286.00,8.45656,25.067864,0.000334,25.003570,-1.9986,0.102,8.40314,8.40314								286.00,7.89261,25.190537,0.000325,25.128875,-2.1257,0.087,7.85479,7.85479								286.00,9.23818,25.060624,0.000338,24.991949,-1.3260,0.153,9.23659,9.23659									286.00,8.10925,25.055853,0.000340,25.000936,-1.4979,0.101,8.10617,8.10617									286.00,9.11075,25.060296,0.000321,25.009618,-1.6753,0.079,9.11244,9.11244
287.00,7.56597,25.146734,0.000315,25.073144,-2.3615,0.094,7.53794,7.53794									287.00,8.44645,25.067953,0.000335,25.003614,-1.9986,0.102,8.40154,8.40154								287.00,7.88536,25.190596,0.000325,25.128885,-2.1257,0.088,7.85017,7.85017								287.00,9.23797,25.060743,0.000339,24.992019,-1.3260,0.153,9.23706,9.23706									287.00,8.10890,25.055838,0.000338,25.000881,-1.4979,0.101,8.10411,8.10411									287.00,9.11094,25.060318,0.000324,25.009571,-1.6751,0.079,9.11133,9.11133
288.00,7.56247,25.146745,0.000314,25.073177,-2.3615,0.094,7.53486,7.53486									288.00,8.44261,25.067999,0.000331,25.003625,-1.9986,0.102,8.39906,8.39906								288.00,7.88042,25.190635,0.000324,25.128852,-2.1256,0.088,7.84603,7.84603								288.00,9.23814,25.060786,0.000340,24.992002,-1.3260,0.153,9.23853,9.23853									288.00,8.10815,25.055933,0.000335,25.000917,-1.4978,0.101,8.10344,8.10344									288.00,9.11113,25.060383,0.000324,25.009587,-1.6748,0.079,9.11050,9.11050
289.00,7.55950,25.146814,0.000319,25.073214,-2.3614,0.094,7.53215,7.53215									289.00,8.44146,25.068119,0.000329,25.003673,-1.9987,0.102,8.39633,8.39633								289.00,7.87608,25.190615,0.000322,25.128842,-2.1255,0.088,7.84390,7.84390								289.00,9.23847,25.060893,0.000342,24.992124,-1.3260,0.153,9.23976,9.23976									289.00,8.10781,25.056027,0.000338,25.000932,-1.4977,0.101,8.10351,8.10351									289.00,9.11100,25.060416,0.000326,25.009585,-1.6745,0.079,9.10897,9.10897
290.00,7.55564,25.146696,0.000319,25.073080,-2.3613,0.094,7.52994,7.52994									290.00,8.43012,25.068256,0.000329,25.003776,-1.9987,0.102,8.39376,8.39376								290.00,7.87109,25.190658,0.000323,25.128859,-2.1254,0.088,7.83996,7.83996								290.00,9.23860,25.061041,0.000345,24.992270,-1.3260,0.153,9.24025,9.24025									290.00,8.10753,25.055994,0.000339,25.000876,-1.4976,0.101,8.10339,8.10339									290.00,9.11089,25.060447,0.000327,25.009526,-1.6743,0.079,9.10814,9.10814
291.00,7.55188,25.146741,0.000322,25.073017,-2.3612,0.094,7.52811,7.52811									291.00,8.41791,25.068416,0.000331,25.003868,-1.9987,0.103,8.39118,8.39118								291.00,7.86631,25.190633,0.000326,25.128816,-2.1253,0.088,7.83851,7.83851								291.00,9.23878,25.061242,0.000353,24.992391,-1.3260,0.153,9.24116,9.24116									291.00,8.10712,25.055729,0.000331,25.000566,-1.4976,0.101,8.10366,8.10366									291.00,9.11086,25.060484,0.000324,25.009474,-1.6740,0.080,9.10876,9.10876
292.00,7.54810,25.146708,0.000320,25.072924,-2.3611,0.094,7.52730,7.52730									292.00,8.40991,25.068453,0.000325,25.003840,-1.9987,0.103,8.38703,8.38703								292.00,7.86226,25.190670,0.000328,25.128857,-2.1252,0.088,7.83739,7.83739								292.00,9.23911,25.061291,0.000354,24.992387,-1.3261,0.153,9.24069,9.24069									292.00,8.10672,25.055684,0.000328,25.000512,-1.4975,0.101,8.10375,8.10375									292.00,9.11074,25.060482,0.000322,25.009454,-1.6738,0.080,9.10863,9.10863
293.00,7.54480,25.146706,0.000322,25.072865,-2.3610,0.094,7.52814,7.52814									293.00,8.40538,25.068485,0.000325,25.003887,-1.9987,0.103,8.38354,8.38354								293.00,7.85810,25.190687,0.000327,25.128898,-2.1251,0.088,7.83703,7.83703								293.00,9.23896,25.061756,0.000359,24.992813,-1.3261,0.153,9.24024,9.24024									293.00,8.10640,25.055562,0.000325,25.000386,-1.4976,0.101,8.10334,8.10334									293.00,9.11046,25.060484,0.000322,25.009398,-1.6735,0.080,9.10881,9.10881
294.00,7.54198,25.146741,0.000321,25.072868,-2.3609,0.094,7.52919,7.52919									294.00,8.40292,25.068566,0.000329,25.003951,-1.9988,0.103,8.38110,8.38110								294.00,7.85449,25.190810,0.000326,25.128906,-2.1251,0.089,7.83572,7.83572								294.00,9.23908,25.061798,0.000360,24.992772,-1.3262,0.153,9.23977,9.23977									294.00,8.10611,25.055408,0.000324,25.000264,-1.4976,0.101,8.10187,8.10187									294.00,9.11013,25.060514,0.000324,25.009342,-1.6733,0.080,9.10926,9.10926
295.00,7.53883,25.146818,0.000320,25.072892,-2.3608,0.094,7.52991,7.52991									295.00,8.40091,25.068506,0.000329,25.003893,-1.9988,0.103,8.37773,8.37773								295.00,7.85145,25.190781,0.000326,25.128915,-2.1250,0.089,7.83470,7.83470								295.00,9.23923,25.061727,0.000357,24.992653,-1.3262,0.154,9.23958,9.23958									295.00,8.10543,25.055380,0.000322,25.000254,-1.4976,0.102,8.10081,8.10081									295.00,9.10978,25.060506,0.000322,25.009286,-1.6730,0.080,9.10927,9.10927
296.00,7.53666,25.146805,0.000316,25.072863,-2.3608,0.095,7.53018,7.53018									296.00,8.39947,25.068493,0.000331,25.003889,-1.9989,0.103,8.37342,8.37342								296.00,7.84917,25.190885,0.000326,25.128981,-2.1249,0.089,7.83164,7.83164								296.00,9.23897,25.061416,0.000350,24.992346,-1.3263,0.154,9.23889,9.23889									296.00,8.10493,25.055637,0.000326,25.000481,-1.4976,0.102,8.10039,8.10039									296.00,9.10954,25.060561,0.000322,25.009311,-1.6727,0.080,9.10812,9.10812
297.00,7.53576,25.146827,0.000317,25.072871,-2.3608,0.095,7.52953,7.52953									297.00,8.39693,25.068472,0.000334,25.003860,-1.9989,0.103,8.37066,8.37066								297.00,7.84716,25.190961,0.000326,25.128982,-2.1249,0.089,7.82763,7.82763								297.00,9.23886,25.061521,0.000353,24.992463,-1.3263,0.154,9.23838,9.23838									297.00,8.10463,25.055699,0.000327,25.000548,-1.4975,0.102,8.10117,8.10117									297.00,9.10942,25.060643,0.000323,25.009306,-1.6725,0.080,9.10693,9.10693
298.00,7.53427,25.146893,0.000319,25.072908,-2.3607,0.095,7.52825,7.52825									298.00,8.39378,25.068555,0.000336,25.003839,-1.9989,0.103,8.36959,8.36959								298.00,7.84455,25.191038,0.000330,25.128998,-2.1248,0.089,7.82138,7.82138								298.00,9.23919,25.061220,0.000347,24.992123,-1.3263,0.154,9.23758,9.23758									298.00,8.10416,25.055799,0.000328,25.000621,-1.4975,0.102,8.10167,8.10167									298.00,9.10924,25.060745,0.000326,25.009346,-1.6722,0.080,9.10590,9.10590
299.00,7.53323,25.147000,0.000321,25.072975,-2.3606,0.095,7.52723,7.52723									299.00,8.39068,25.068532,0.000334,25.003795,-1.9989,0.103,8.36720,8.36720								299.00,7.84155,25.191058,0.000332,25.128968,-2.1248,0.089,7.81558,7.81558								299.00,9.23898,25.061323,0.000344,24.992199,-1.3264,0.154,9.23685,9.23685									299.00,8.10414,25.056002,0.000330,25.000817,-1.4975,0.102,8.10199,8.10199									299.00,9.10901,25.060816,0.000325,25.009368,-1.6720,0.080,9.10485,9.10485
300.00,7.53160,25.147225,0.000325,25.073145,-2.3605,0.095,7.52661,7.52661									300.00,8.38739,25.068510,0.000335,25.003722,-1.9989,0.103,8.36572,8.36572								300.00,7.83835,25.191202,0.000334,25.128994,-2.1247,0.089,7.81131,7.81131								300.00,9.23871,25.061298,0.000342,24.992148,-1.3264,0.154,9.23666,9.23666									300.00,8.10376,25.056175,0.000333,25.000872,-1.4974,0.102,8.10250,8.10250									300.00,9.10879,25.060846,0.000326,25.009376,-1.6718,0.081,9.10376,9.10376
301.00,7.53030,25.147364,0.000331,25.073219,-2.3604,0.095,7.52523,7.52523									301.00,8.38394,25.068601,0.000338,25.003797,-1.9989,0.103,8.36482,8.36482								301.00,7.83520,25.191234,0.000336,25.128968,-2.1246,0.089,7.80707,7.80707								301.00,9.23853,25.061437,0.000337,24.992237,-1.3265,0.154,9.23636,9.23636									301.00,8.10346,25.056120,0.000331,25.000805,-1.4974,0.102,8.10295,8.10295									301.00,9.10840,25.060824,0.000329,25.009401,-1.6715,0.081,9.10303,9.10303
302.00,7.52943,25.147438,0.000331,25.073260,-2.3603,0.095,7.52379,7.52379									302.00,8.38026,25.068686,0.000336,25.003829,-1.9988,0.103,8.36273,8.36273								302.00,7.83181,25.191264,0.000336,25.128918,-2.1246,0.089,7.80392,7.80392								302.00,9.23823,25.061368,0.000332,24.992016,-1.3266,0.155,9.23614,9.23614									302.00,8.10309,25.056325,0.000336,25.000931,-1.4973,0.102,8.10241,8.10241									302.00,9.10768,25.060848,0.000329,25.009397,-1.6713,0.080,9.10234,9.10234
303.00,7.52854,25.147490,0.000329,25.073251,-2.3603,0.095,7.52134,7.52134									303.00,8.37740,25.068739,0.000338,25.003864,-1.9988,0.103,8.35956,8.35956								303.00,7.82897,25.191266,0.000338,25.128860,-2.1245,0.089,7.80338,7.80338								303.00,9.23806,25.061394,0.000335,24.991992,-1.3266,0.155,9.23548,9.23548									303.00,8.10272,25.056228,0.000334,25.000808,-1.4972,0.102,8.10169,8.10169									303.00,9.10711,25.060906,0.000329,25.009421,-1.6710,0.081,9.10246,9.10246
304.00,7.52783,25.147426,0.000326,25.073147,-2.3602,0.096,7.51867,7.51867									304.00,8.37532,25.068812,0.000339,25.003840,-1.9989,0.103,8.35739,8.35739								304.00,7.82663,25.191285,0.000340,25.128864,-2.1245,0.089,7.80439,7.80439								304.00,9.23816,25.061444,0.000339,24.991936,-1.3267,0.155,9.23573,9.23573									304.00,8.10237,25.056345,0.000334,25.000853,-1.4971,0.103,8.10081,8.10081									304.00,9.10667,25.060968,0.000330,25.009463,-1.6708,0.081,9.10242,9.10242
305.00,7.52702,25.147433,0.000327,25.073072,-2.3602,0.096,7.51530,7.51530									305.00,8.37307,25.068969,0.000340,25.003944,-1.9989,0.103,8.35584,8.35584								305.00,7.82461,25.191250,0.000338,25.128769,-2.1245,0.089,7.80607,7.80607								305.00,9.23822,25.061706,0.000344,24.992128,-1.3268,0.155,9.23627,9.23627									305.00,8.10230,25.056408,0.000335,25.000895,-1.4970,0.103,8.09957,8.09957									305.00,9.10614,25.061095,0.000332,25.009553,-1.6705,0.081,9.10260,9.10260
306.00,7.52616,25.147421,0.000326,25.072999,-2.3601,0.096,7.51321,7.51321									306.00,8.37074,25.068923,0.000337,25.003831,-1.9990,0.103,8.35449,8.35449								306.00,7.82099,25.191264,0.000334,25.128733,-2.1245,0.090,7.80713,7.80713								306.00,9.23834,25.061879,0.000350,24.992203,-1.3268,0.155,9.23741,9.23741									306.00,8.10219,25.056413,0.000337,25.000841,-1.4969,0.103,8.09887,8.09887									306.00,9.10574,25.061240,0.000330,25.009579,-1.6703,0.081,9.10224,9.10224
307.00,7.52505,25.147459,0.000327,25.072985,-2.3601,0.096,7.51241,7.51241									307.00,8.36798,25.068955,0.000340,25.003833,-1.9990,0.103,8.35350,8.35350								307.00,7.81593,25.191269,0.000333,25.128726,-2.1244,0.090,7.80799,7.80799								307.00,9.23848,25.061750,0.000346,24.992110,-1.3268,0.155,9.23880,9.23880									307.00,8.10150,25.056125,0.000329,25.000545,-1.4969,0.103,8.09899,8.09899									307.00,9.10524,25.061313,0.000331,25.009598,-1.6701,0.081,9.10186,9.10186
308.00,7.52413,25.147523,0.000330,25.072993,-2.3601,0.096,7.51207,7.51207									308.00,8.36563,25.068794,0.000335,25.003638,-1.9990,0.104,8.35219,8.35219								308.00,7.81248,25.191344,0.000328,25.128763,-2.1244,0.090,7.80817,7.80817								308.00,9.23839,25.061600,0.000340,24.991985,-1.3268,0.155,9.23943,9.23943									308.00,8.10144,25.056234,0.000328,25.000645,-1.4969,0.103,8.09945,8.09945									308.00,9.10485,25.061316,0.000331,25.009569,-1.6699,0.081,9.10230,9.10230
309.00,7.52289,25.147593,0.000333,25.073018,-2.3600,0.096,7.51217,7.51217									309.00,8.36375,25.068783,0.000333,25.003683,-1.9990,0.104,8.35089,8.35089								309.00,7.81046,25.191360,0.000324,25.128710,-2.1243,0.090,7.80775,7.80775								309.00,9.23809,25.061753,0.000341,24.992121,-1.3268,0.155,9.23961,9.23961									309.00,8.10136,25.056236,0.000329,25.000603,-1.4969,0.103,8.09978,8.09978									309.00,9.10496,25.061337,0.000329,25.009565,-1.6697,0.081,9.10345,9.10345
310.00,7.52191,25.147539,0.000327,25.073004,-2.3600,0.096,7.51346,7.51346									310.00,8.36203,25.068658,0.000330,25.003577,-1.9991,0.104,8.34939,8.34939								310.00,7.81038,25.191490,0.000323,25.128774,-2.1243,0.091,7.80602,7.80602								310.00,9.23791,25.061658,0.000338,24.992003,-1.3268,0.155,9.23875,9.23875									310.00,8.10090,25.056205,0.000327,25.000534,-1.4969,0.103,8.10001,8.10001									310.00,9.10500,25.061295,0.000326,25.009452,-1.6694,0.082,9.10401,9.10401
311.00,7.52048,25.147570,0.000325,25.073045,-2.3599,0.096,7.51445,7.51445									311.00,8.36017,25.068686,0.000330,25.003560,-1.9991,0.104,8.34832,8.34832								311.00,7.80997,25.191503,0.000321,25.128772,-2.1242,0.091,7.80383,7.80383								311.00,9.23772,25.061872,0.000338,24.992276,-1.3267,0.155,9.23799,9.23799									311.00,8.10055,25.056191,0.000323,25.000512,-1.4969,0.103,8.09902,8.09902									311.00,9.10477,25.061348,0.000323,25.009477,-1.6691,0.082,9.10482,9.10482
312.00,7.51931,25.147615,0.000322,25.073031,-2.3599,0.096,7.51470,7.51470									312.00,8.35849,25.068759,0.000331,25.003578,-1.9992,0.104,8.34723,8.34723								312.00,7.80935,25.191590,0.000320,25.128839,-2.1241,0.091,7.80083,7.80083								312.00,9.23758,25.062060,0.000340,24.992447,-1.3267,0.155,9.23635,9.23635									312.00,8.10020,25.056410,0.000331,25.000614,-1.4969,0.103,8.09700,8.09700									312.00,9.10429,25.061360,0.000318,25.009457,-1.6688,0.082,9.10502,9.10502
313.00,7.51835,25.147627,0.000321,25.073046,-2.3598,0.097,7.51489,7.51489									313.00,8.35696,25.068842,0.000331,25.003677,-1.9992,0.104,8.34703,8.34703								313.00,7.80829,25.191631,0.000317,25.128848,-2.1241,0.091,7.79765,7.79765								313.00,9.23718,25.062188,0.000337,24.992555,-1.3268,0.156,9.23572,9.23572									313.00,8.09997,25.056547,0.000336,25.000685,-1.4969,0.103,8.09587,8.09587									313.00,9.10377,25.061357,0.000315,25.009428,-1.6685,0.082,9.10337,9.10337
314.00,7.51773,25.147651,0.000318,25.073076,-2.3597,0.097,7.51412,7.51412									314.00,8.35589,25.068854,0.000330,25.003555,-1.9992,0.104,8.34570,8.34570								314.00,7.80632,25.191689,0.000320,25.128904,-2.1240,0.091,7.79403,7.79403								314.00,9.23690,25.061920,0.000324,24.992374,-1.3269,0.156,9.23510,9.23510									314.00,8.10002,25.056649,0.000338,25.000774,-1.4969,0.103,8.09611,8.09611									314.00,9.10319,25.061433,0.000312,25.009459,-1.6683,0.083,9.10085,9.10085
315.00,7.51733,25.147708,0.000319,25.073096,-2.3596,0.097,7.51229,7.51229									315.00,8.35420,25.069040,0.000331,25.003623,-1.9992,0.104,8.34423,8.34423								315.00,7.80415,25.191618,0.000324,25.128844,-2.1240,0.091,7.79044,7.79044								315.00,9.23686,25.062135,0.000326,24.992591,-1.3269,0.156,9.23530,9.23530									315.00,8.09948,25.056648,0.000342,25.000805,-1.4969,0.103,8.09577,8.09577									315.00,9.10270,25.061507,0.000316,25.009511,-1.6681,0.083,9.09979,9.09979
316.00,7.51633,25.147770,0.000321,25.073154,-2.3596,0.097,7.50930,7.50930									316.00,8.35277,25.069123,0.000330,25.003672,-1.9992,0.105,8.34233,8.34233								316.00,7.80247,25.191739,0.000327,25.128954,-2.1239,0.091,7.78867,7.78867								316.00,9.23679,25.061906,0.000320,24.992250,-1.3271,0.156,9.23444,9.23444									316.00,8.09898,25.056863,0.000347,25.000962,-1.4969,0.103,8.09648,8.09648									316.00,9.10245,25.061495,0.000318,25.009450,-1.6679,0.083,9.10055,9.10055
317.00,7.51511,25.147834,0.000324,25.073219,-2.3595,0.097,7.50707,7.50707									317.00,8.35132,25.069106,0.000328,25.003634,-1.9992,0.105,8.34150,8.34150								317.00,7.80085,25.191775,0.000328,25.128950,-2.1238,0.091,7.78842,7.78842								317.00,9.23657,25.061824,0.000316,24.992096,-1.3271,0.156,9.23409,9.23409									317.00,8.09885,25.056808,0.000343,25.000934,-1.4968,0.103,8.09827,8.09827									317.00,9.10275,25.061549,0.000322,25.009462,-1.6676,0.083,9.10215,9.10215
318.00,7.51372,25.147792,0.000322,25.073150,-2.3594,0.097,7.50570,7.50570									318.00,8.34988,25.069099,0.000328,25.003594,-1.9992,0.105,8.33988,8.33988								318.00,7.80020,25.191846,0.000333,25.128981,-2.1237,0.091,7.78852,7.78852								318.00,9.23630,25.061868,0.000321,24.992032,-1.3272,0.156,9.23276,9.23276									318.00,8.09858,25.056767,0.000342,25.000888,-1.4968,0.103,8.09811,8.09811									318.00,9.10283,25.061588,0.000324,25.009478,-1.6674,0.083,9.10358,9.10358
319.00,7.51257,25.147827,0.000325,25.073156,-2.3594,0.097,7.50593,7.50593									319.00,8.34844,25.069149,0.000328,25.003668,-1.9992,0.105,8.33893,8.33893								319.00,7.79970,25.191878,0.000329,25.128989,-2.1236,0.091,7.78974,7.78974								319.00,9.23599,25.061902,0.000326,24.991976,-1.3273,0.156,9.23165,9.23165									319.00,8.09863,25.056671,0.000341,25.000789,-1.4967,0.103,8.09740,8.09740									319.00,9.10288,25.061503,0.000325,25.009346,-1.6670,0.083,9.10509,9.10509
320.00,7.51168,25.147846,0.000325,25.073132,-2.3593,0.097,7.50689,7.50689									320.00,8.34745,25.069098,0.000323,25.003651,-1.9992,0.105,8.33830,8.33830								320.00,7.79926,25.191920,0.000323,25.129010,-2.1235,0.092,7.79018,7.79018								320.00,9.23540,25.061815,0.000322,24.991823,-1.3273,0.157,9.23056,9.23056									320.00,8.09833,25.056786,0.000340,25.000895,-1.4967,0.103,8.09768,8.09768									320.00,9.10300,25.061457,0.000320,25.009317,-1.6667,0.083,9.10559,9.10559
321.00,7.51115,25.147896,0.000327,25.073116,-2.3593,0.097,7.50917,7.50917									321.00,8.34630,25.069118,0.000323,25.003601,-1.9993,0.105,8.33990,8.33990								321.00,7.79790,25.191892,0.000321,25.128908,-2.1235,0.092,7.79106,7.79106								321.00,9.23517,25.061831,0.000324,24.991856,-1.3274,0.157,9.23063,9.23063									321.00,8.09800,25.056769,0.000340,25.000854,-1.4967,0.103,8.09786,8.09786									321.00,9.10296,25.061423,0.000318,25.009273,-1.6663,0.083,9.10434,9.10434
322.00,7.51078,25.147919,0.000320,25.073045,-2.3592,0.097,7.51173,7.51173									322.00,8.34515,25.069157,0.000321,25.003591,-1.9993,0.106,8.33986,8.33986								322.00,7.79636,25.191869,0.000316,25.128856,-2.1234,0.092,7.79138,7.79138								322.00,9.23503,25.061868,0.000329,24.991865,-1.3275,0.157,9.23047,9.23047									322.00,8.09781,25.056841,0.000345,25.000903,-1.4967,0.103,8.09699,8.09699									322.00,9.10308,25.061263,0.000314,25.009145,-1.6659,0.083,9.10367,9.10367
323.00,7.51084,25.148091,0.000320,25.073102,-2.3592,0.098,7.51383,7.51383									323.00,8.34432,25.069278,0.000325,25.003593,-1.9993,0.106,8.33867,8.33867								323.00,7.79571,25.191790,0.000310,25.128790,-2.1234,0.093,7.79194,7.79194								323.00,9.23489,25.061932,0.000327,24.991973,-1.3275,0.157,9.23139,9.23139									323.00,8.09765,25.056867,0.000344,25.000927,-1.4966,0.104,8.09682,8.09682									323.00,9.10315,25.061310,0.000312,25.009166,-1.6656,0.084,9.10390,9.10390
324.00,7.51037,25.148117,0.000317,25.073014,-2.3592,0.098,7.51466,7.51466									324.00,8.34390,25.069366,0.000328,25.003679,-1.9993,0.106,8.33814,8.33814								324.00,7.79529,25.191877,0.000312,25.128852,-2.1233,0.093,7.79268,7.79268								324.00,9.23478,25.061935,0.000326,24.991927,-1.3275,0.157,9.23268,9.23268									324.00,8.09748,25.056993,0.000342,25.001028,-1.4966,0.104,8.09603,8.09603									324.00,9.10324,25.061496,0.000315,25.009362,-1.6653,0.084,9.10374,9.10374
325.00,7.51031,25.148175,0.000318,25.073041,-2.3591,0.098,7.51553,7.51553									325.00,8.34276,25.069521,0.000332,25.003752,-1.9993,0.106,8.33816,8.33816								325.00,7.79524,25.191985,0.000318,25.128893,-2.1233,0.093,7.79426,7.79426								325.00,9.23477,25.061865,0.000326,24.991789,-1.3275,0.157,9.23501,9.23501									325.00,8.09720,25.057118,0.000344,25.001066,-1.4965,0.104,8.09482,8.09482									325.00,9.10333,25.061558,0.000314,25.009373,-1.6650,0.084,9.10402,9.10402
326.00,7.51115,25.148115,0.000313,25.072915,-2.3591,0.098,7.51654,7.51654									326.00,8.34183,25.069492,0.000328,25.003663,-1.9994,0.106,8.33608,8.33608								326.00,7.79483,25.192100,0.000322,25.129000,-2.1233,0.092,7.79383,7.79383								326.00,9.23449,25.061993,0.000325,24.991859,-1.3275,0.157,9.23587,9.23587									326.00,8.09677,25.057006,0.000338,25.000940,-1.4965,0.104,8.09252,8.09252									326.00,9.10342,25.061622,0.000314,25.009367,-1.6647,0.084,9.10399,9.10399
327.00,7.51171,25.148118,0.000314,25.072897,-2.3590,0.098,7.51694,7.51694									327.00,8.34108,25.069423,0.000322,25.003535,-1.9994,0.106,8.33561,8.33561								327.00,7.79392,25.192201,0.000325,25.129055,-2.1233,0.092,7.79421,7.79421								327.00,9.23433,25.062018,0.000322,24.991841,-1.3276,0.157,9.23638,9.23638									327.00,8.09612,25.057049,0.000335,25.000947,-1.4964,0.104,8.09018,8.09018									327.00,9.10356,25.061843,0.000319,25.009537,-1.6645,0.085,9.10382,9.10382
328.00,7.51203,25.148032,0.000312,25.072769,-2.3589,0.098,7.51538,7.51538									328.00,8.34052,25.069477,0.000316,25.003555,-1.9995,0.106,8.33675,8.33675								328.00,7.79345,25.192368,0.000330,25.129162,-2.1232,0.092,7.79467,7.79467								328.00,9.23423,25.062036,0.000324,24.991740,-1.3277,0.157,9.23674,9.23674									328.00,8.09524,25.057130,0.000335,25.000947,-1.4964,0.104,8.08845,8.08845									328.00,9.10352,25.061912,0.000321,25.009557,-1.6642,0.085,9.10227,9.10227
329.00,7.51242,25.148164,0.000313,25.072877,-2.3589,0.098,7.51395,7.51395									329.00,8.34014,25.069455,0.000309,25.003446,-1.9995,0.107,8.33749,8.33749								329.00,7.79284,25.192400,0.000328,25.129149,-2.1232,0.093,7.79347,7.79347								329.00,9.23392,25.062018,0.000321,24.991691,-1.3278,0.158,9.23613,9.23613									329.00,8.09473,25.057083,0.000336,25.000848,-1.4964,0.104,8.08811,8.08811									329.00,9.10294,25.061884,0.000320,25.009447,-1.6640,0.085,9.10074,9.10074
330.00,7.51204,25.148203,0.000312,25.072854,-2.3588,0.099,7.51217,7.51217									330.00,8.33946,25.069367,0.000304,25.003335,-1.9995,0.107,8.33705,8.33705								330.00,7.79222,25.192466,0.000325,25.129196,-2.1232,0.093,7.79268,7.79268								330.00,9.23372,25.061964,0.000322,24.991633,-1.3278,0.158,9.23419,9.23419									330.00,8.09435,25.056970,0.000331,25.000735,-1.4964,0.105,8.08877,8.08877									330.00,9.10234,25.062102,0.000324,25.009640,-1.6637,0.085,9.09935,9.09935
331.00,7.51154,25.148340,0.000315,25.072965,-2.3588,0.099,7.50911,7.50911									331.00,8.33864,25.069494,0.000306,25.003428,-1.9995,0.107,8.33770,8.33770								331.00,7.79154,25.192447,0.000324,25.129108,-2.1231,0.093,7.79127,7.79127								331.00,9.23358,25.062057,0.000327,24.991629,-1.3278,0.158,9.23270,9.23270									331.00,8.09417,25.057160,0.000335,25.000879,-1.4964,0.105,8.08949,8.08949									331.00,9.10208,25.062129,0.000328,25.009697,-1.6634,0.084,9.09926,9.09926
332.00,7.51106,25.148356,0.000318,25.072960,-2.3587,0.099,7.50604,7.50604									332.00,8.33811,25.069676,0.000312,25.003605,-1.9996,0.107,8.33762,8.33762								332.00,7.79098,25.192485,0.000326,25.129043,-2.1230,0.093,7.78938,7.78938								332.00,9.23335,25.062243,0.000330,24.991762,-1.3276,0.158,9.23244,9.23244									332.00,8.09414,25.057211,0.000334,25.000866,-1.4964,0.105,8.09037,8.09037									332.00,9.10215,25.062157,0.000331,25.009621,-1.6631,0.084,9.09958,9.09958
333.00,7.51068,25.148504,0.000320,25.073104,-2.3587,0.099,7.50510,7.50510									333.00,8.33810,25.069875,0.000316,25.003807,-1.9996,0.107,8.33629,8.33629								333.00,7.79089,25.192507,0.000325,25.128934,-2.1229,0.093,7.78884,7.78884								333.00,9.23367,25.062176,0.000326,24.991686,-1.3275,0.158,9.23160,9.23160									333.00,8.09369,25.057197,0.000334,25.000825,-1.4964,0.105,8.09079,8.09079									333.00,9.10237,25.062349,0.000334,25.009746,-1.6629,0.085,9.09995,9.09995
334.00,7.51044,25.148528,0.000320,25.073089,-2.3586,0.099,7.50554,7.50554									334.00,8.33788,25.069994,0.000318,25.003858,-1.9997,0.107,8.33547,8.33547								334.00,7.79111,25.192471,0.000324,25.128788,-2.1228,0.093,7.78873,7.78873								334.00,9.23429,25.062348,0.000333,24.991812,-1.3275,0.158,9.23156,9.23156									334.00,8.09341,25.057290,0.000333,25.000868,-1.4964,0.105,8.09158,8.09158									334.00,9.10239,25.062376,0.000331,25.009753,-1.6626,0.085,9.10000,9.10000
335.00,7.51124,25.148625,0.000323,25.073139,-2.3585,0.099,7.50670,7.50670									335.00,8.33744,25.070140,0.000317,25.003908,-1.9997,0.107,8.33547,8.33547								335.00,7.79104,25.192438,0.000323,25.128666,-2.1227,0.094,7.78680,7.78680								335.00,9.23394,25.062469,0.000334,24.991919,-1.3275,0.158,9.23104,9.23104									335.00,8.09304,25.057404,0.000336,25.000903,-1.4963,0.105,8.09127,8.09127									335.00,9.10224,25.062363,0.000330,25.009648,-1.6623,0.085,9.09933,9.09933
336.00,7.51174,25.148628,0.000321,25.073100,-2.3583,0.099,7.50849,7.50849									336.00,8.33716,25.070149,0.000314,25.003877,-1.9997,0.107,8.33477,8.33477								336.00,7.79080,25.192521,0.000326,25.128675,-2.1226,0.094,7.78638,7.78638								336.00,9.23353,25.062265,0.000329,24.991774,-1.3276,0.158,9.23190,9.23190									336.00,8.09294,25.057343,0.000334,25.000828,-1.4962,0.105,8.09142,8.09142									336.00,9.10177,25.062581,0.000330,25.009791,-1.6621,0.085,9.09834,9.09834
337.00,7.51181,25.148806,0.000324,25.073223,-2.3582,0.099,7.51001,7.51001									337.00,8.33685,25.070201,0.000313,25.003819,-1.9997,0.108,8.33397,8.33397								337.00,7.79049,25.192634,0.000326,25.128767,-2.1226,0.094,7.78678,7.78678								337.00,9.23328,25.062175,0.000331,24.991671,-1.3277,0.158,9.23190,9.23190									337.00,8.09235,25.057369,0.000334,25.000884,-1.4961,0.105,8.09232,8.09232									337.00,9.10128,25.062571,0.000327,25.009788,-1.6619,0.085,9.09739,9.09739
338.00,7.51087,25.148764,0.000324,25.073175,-2.3581,0.100,7.51042,7.51042									338.00,8.33682,25.070058,0.000311,25.003622,-1.9996,0.108,8.33372,8.33372								338.00,7.79045,25.192725,0.000329,25.128825,-2.1226,0.094,7.78604,7.78604								338.00,9.23316,25.062392,0.000337,24.991881,-1.3278,0.158,9.23141,9.23141									338.00,8.09185,25.057398,0.000332,25.000893,-1.4960,0.105,8.09308,8.09308									338.00,9.10101,25.062338,0.000320,25.009545,-1.6617,0.086,9.09741,9.09741
339.00,7.51032,25.148720,0.000324,25.073073,-2.3581,0.100,7.50834,7.50834									339.00,8.33656,25.070219,0.000313,25.003689,-1.9996,0.108,8.33404,8.33404								339.00,7.79023,25.192854,0.000331,25.128920,-2.1226,0.094,7.78527,7.78527								339.00,9.23288,25.062603,0.000340,24.992047,-1.3278,0.158,9.23063,9.23063									339.00,8.09141,25.057399,0.000331,25.000887,-1.4958,0.106,8.09209,8.09209									339.00,9.10064,25.062247,0.000319,25.009488,-1.6615,0.086,9.09793,9.09793
340.00,7.51051,25.148649,0.000323,25.072976,-2.3580,0.100,7.50553,7.50553									340.00,8.33607,25.070319,0.000319,25.003740,-1.9996,0.108,8.33305,8.33305								340.00,7.79010,25.192915,0.000332,25.128981,-2.1225,0.094,7.78690,7.78690								340.00,9.23276,25.062631,0.000342,24.992063,-1.3278,0.158,9.23047,9.23047									340.00,8.09153,25.057410,0.000332,25.000908,-1.4958,0.106,8.09152,8.09152									340.00,9.10043,25.062218,0.000320,25.009479,-1.6613,0.086,9.09886,9.09886
341.00,7.51019,25.148650,0.000324,25.072951,-2.3579,0.100,7.50276,7.50276									341.00,8.33532,25.070435,0.000326,25.003846,-1.9996,0.108,8.33236,8.33236								341.00,7.78981,25.192900,0.000328,25.128989,-2.1224,0.094,7.78751,7.78751								341.00,9.23261,25.062664,0.000340,24.992042,-1.3278,0.159,9.22982,9.22982									341.00,8.09120,25.057507,0.000336,25.000996,-1.4957,0.106,8.09079,8.09079									341.00,9.10029,25.062125,0.000317,25.009354,-1.6612,0.086,9.09894,9.09894
342.00,7.50887,25.148686,0.000325,25.072938,-2.3578,0.100,7.50012,7.50012									342.00,8.33508,25.070439,0.000330,25.003840,-1.9996,0.108,8.33176,8.33176								342.00,7.78971,25.192908,0.000331,25.128970,-2.1224,0.095,7.78733,7.78733								342.00,9.23258,25.062812,0.000338,24.992198,-1.3278,0.159,9.22946,9.22946									342.00,8.09074,25.057563,0.000337,25.000999,-1.4957,0.106,8.08889,8.08889									342.00,9.09983,25.062208,0.000319,25.009407,-1.6610,0.086,9.09876,9.09876
343.00,7.50790,25.148779,0.000328,25.072968,-2.3577,0.100,7.49865,7.49865									343.00,8.33479,25.070545,0.000330,25.003879,-1.9996,0.108,8.33085,8.33085								343.00,7.78916,25.192812,0.000330,25.128863,-2.1223,0.095,7.78611,7.78611								343.00,9.23245,25.062838,0.000342,24.992134,-1.3277,0.159,9.22951,9.22951									343.00,8.09009,25.057519,0.000337,25.000916,-1.4957,0.106,8.08676,8.08676									343.00,9.09978,25.062302,0.000324,25.009430,-1.6608,0.086,9.09976,9.09976
344.00,7.50685,25.148874,0.000329,25.073013,-2.3576,0.100,7.49853,7.49853									344.00,8.33448,25.070387,0.000328,25.003737,-1.9997,0.108,8.33081,8.33081								344.00,7.78838,25.192741,0.000335,25.128796,-2.1222,0.095,7.78420,7.78420								344.00,9.23211,25.062494,0.000333,24.991762,-1.3277,0.159,9.22981,9.22981									344.00,8.08959,25.057587,0.000339,25.000918,-1.4956,0.106,8.08607,8.08607									344.00,9.09990,25.062395,0.000326,25.009467,-1.6605,0.086,9.10113,9.10113
345.00,7.50547,25.148948,0.000331,25.073075,-2.3575,0.100,7.49848,7.49848									345.00,8.33422,25.070361,0.000326,25.003703,-1.9997,0.109,8.33043,8.33043								345.00,7.78773,25.192811,0.000337,25.128800,-2.1221,0.095,7.78081,7.78081								345.00,9.23180,25.062604,0.000328,24.991806,-1.3277,0.159,9.23067,9.23067									345.00,8.08932,25.057806,0.000338,25.001049,-1.4956,0.106,8.08550,8.08550									345.00,9.09986,25.062360,0.000322,25.009430,-1.6603,0.086,9.10147,9.10147
346.00,7.50510,25.149051,0.000332,25.073100,-2.3574,0.100,7.50005,7.50005									346.00,8.33394,25.070380,0.000324,25.003680,-1.9997,0.109,8.32896,8.32896								346.00,7.78686,25.192939,0.000339,25.128854,-2.1221,0.095,7.77812,7.77812								346.00,9.23133,25.062725,0.000327,24.991921,-1.3278,0.159,9.23094,9.23094									346.00,8.08918,25.057746,0.000333,25.000886,-1.4956,0.106,8.08440,8.08440									346.00,9.09969,25.062347,0.000322,25.009383,-1.6600,0.086,9.10201,9.10201
347.00,7.50535,25.149023,0.000328,25.073041,-2.3573,0.100,7.50099,7.50099									347.00,8.33323,25.070379,0.000320,25.003674,-1.9997,0.109,8.32790,8.32790								347.00,7.78546,25.193012,0.000337,25.128851,-2.1220,0.095,7.77649,7.77649								347.00,9.23123,25.062771,0.000329,24.991897,-1.3278,0.159,9.23091,9.23091									347.00,8.08910,25.057816,0.000334,25.000871,-1.4956,0.106,8.08422,8.08422									347.00,9.09952,25.062383,0.000318,25.009409,-1.6597,0.086,9.10206,9.10206
348.00,7.50509,25.149136,0.000327,25.073043,-2.3573,0.100,7.50186,7.50186									348.00,8.33254,25.070481,0.000324,25.003716,-1.9997,0.109,8.32827,8.32827								348.00,7.78455,25.193090,0.000336,25.128884,-2.1220,0.095,7.77542,7.77542								348.00,9.23110,25.062828,0.000325,24.991948,-1.3279,0.159,9.23172,9.23172									348.00,8.08906,25.058007,0.000343,25.001006,-1.4956,0.106,8.08520,8.08520									348.00,9.09952,25.062450,0.000320,25.009441,-1.6594,0.087,9.10120,9.10120
349.00,7.50401,25.149264,0.000324,25.073132,-2.3572,0.101,7.50275,7.50275									349.00,8.33209,25.070621,0.000329,25.003725,-1.9997,0.109,8.32694,8.32694								349.00,7.78377,25.193196,0.000334,25.128936,-2.1220,0.095,7.77545,7.77545								349.00,9.23102,25.063072,0.000330,24.992185,-1.3280,0.159,9.23198,9.23198									349.00,8.08883,25.058040,0.000341,25.001034,-1.4956,0.106,8.08473,8.08473									349.00,9.09975,25.062521,0.000323,25.009428,-1.6591,0.087,9.10075,9.10075
350.00,7.50317,25.149395,0.000324,25.073136,-2.3572,0.101,7.50328,7.50328									350.00,8.33158,25.070639,0.000334,25.003691,-1.9997,0.109,8.32595,8.32595								350.00,7.78299,25.193180,0.000336,25.128886,-2.1219,0.095,7.77604,7.77604								350.00,9.23096,25.062966,0.000336,24.992040,-1.3280,0.159,9.23194,9.23194									350.00,8.08834,25.057793,0.000337,25.000803,-1.4956,0.106,8.08416,8.08416									350.00,9.10012,25.062633,0.000327,25.009435,-1.6588,0.087,9.10133,9.10133
351.00,7.50327,25.149450,0.000323,25.073149,-2.3572,0.101,7.50235,7.50235									351.00,8.33081,25.070642,0.000333,25.003614,-1.9997,0.109,8.32498,8.32498								351.00,7.78253,25.193208,0.000339,25.128829,-2.1219,0.095,7.77735,7.77735								351.00,9.23111,25.063043,0.000341,24.992020,-1.3281,0.159,9.23186,9.23186									351.00,8.08793,25.057755,0.000337,25.000818,-1.4956,0.106,8.08446,8.08446									351.00,9.10022,25.062646,0.000327,25.009398,-1.6586,0.087,9.10122,9.10122
352.00,7.50325,25.149429,0.000323,25.073092,-2.3571,0.101,7.50201,7.50201									352.00,8.32985,25.070803,0.000337,25.003689,-1.9997,0.109,8.32364,8.32364								352.00,7.78213,25.193200,0.000339,25.128765,-2.1218,0.095,7.77691,7.77691								352.00,9.23109,25.063037,0.000342,24.991965,-1.3281,0.159,9.22850,9.22850									352.00,8.08764,25.057778,0.000335,25.000845,-1.4955,0.107,8.08385,8.08385									352.00,9.09993,25.062657,0.000327,25.009367,-1.6584,0.087,9.09884,9.09884
353.00,7.50298,25.149327,0.000323,25.072957,-2.3570,0.101,7.50118,7.50118									353.00,8.32907,25.070754,0.000337,25.003640,-1.9998,0.109,8.32241,8.32241								353.00,7.78130,25.193298,0.000336,25.128764,-2.1218,0.096,7.77659,7.77659								353.00,9.23101,25.063053,0.000340,24.991921,-1.3281,0.160,9.21396,9.21396									353.00,8.08715,25.057669,0.000329,25.000734,-1.4954,0.107,8.07604,8.07604									353.00,9.10035,25.062671,0.000323,25.009405,-1.6581,0.087,9.08355,9.08355
354.00,7.50275,25.149263,0.000321,25.072846,-2.3569,0.101,7.50065,7.50065									354.00,8.32864,25.070761,0.000333,25.003715,-1.9998,0.109,8.32230,8.32230								354.00,7.78090,25.193327,0.000339,25.128713,-2.1217,0.096,7.77635,7.77635								354.00,9.23080,25.063138,0.000344,24.991899,-1.3280,0.160,9.18066,9.18066									354.00,8.08646,25.057493,0.000326,25.000583,-1.4953,0.107,8.05535,8.05535									354.00,9.10085,25.062692,0.000322,25.009405,-1.6579,0.087,9.04707,9.04707
355.00,7.50228,25.149245,0.000321,25.072812,-2.3568,0.101,7.50144,7.50144									355.00,8.32815,25.070807,0.000332,25.003716,-1.9998,0.109,8.32211,8.32211								355.00,7.78027,25.193411,0.000337,25.128730,-2.1217,0.095,7.77537,7.77537								355.00,9.23112,25.063332,0.000345,24.992103,-1.3280,0.160,9.12167,9.12167									355.00,8.08540,25.057569,0.000328,25.000693,-1.4952,0.107,8.01363,8.01363									355.00,9.10102,25.062730,0.000321,25.009435,-1.6576,0.087,8.98411,8.98411
356.00,7.50143,25.149249,0.000323,25.072771,-2.3568,0.101,7.50297,7.50297									356.00,8.32748,25.070828,0.000329,25.003716,-1.9998,0.110,8.32197,8.32197								356.00,7.77964,25.193383,0.000331,25.128680,-2.1216,0.096,7.77489,7.77489								356.00,9.23143,25.063469,0.000347,24.992203,-1.3279,0.160,9.03524,9.03524									356.00,8.08474,25.057593,0.000328,25.000696,-1.4951,0.107,7.94657,7.94657									356.00,9.10162,25.062815,0.000324,25.009477,-1.6573,0.087,8.89570,8.89570
357.00,7.50177,25.149303,0.000322,25.072762,-2.3567,0.102,7.50553,7.50553									357.00,8.32673,25.070796,0.000326,25.003673,-1.9998,0.110,8.32249,8.32249								357.00,7.77927,25.193467,0.000333,25.128753,-2.1215,0.096,7.77553,7.77553								357.00,9.23187,25.063739,0.000351,24.992410,-1.3279,0.160,8.92591,8.92591									357.00,8.08441,25.057617,0.000326,25.000693,-1.4950,0.107,7.85693,7.85693									357.00,9.10186,25.062860,0.000326,25.009453,-1.6571,0.087,8.78270,8.78270
358.00,7.50218,25.149432,0.000321,25.072912,-2.3565,0.102,7.50684,7.50684									358.00,8.32630,25.070877,0.000326,25.003680,-1.9998,0.110,8.32304,8.32304								358.00,7.77873,25.193494,0.000335,25.128816,-2.1214,0.096,7.77569,7.77569								358.00,9.23206,25.063756,0.000351,24.992341,-1.3279,0.160,8.80784,8.80784									358.00,8.08441,25.057720,0.000327,25.000759,-1.4950,0.107,7.75361,7.75361									358.00,9.10115,25.062932,0.000327,25.009459,-1.6569,0.087,8.65934,8.65934
359.00,7.50217,25.149494,0.000325,25.072926,-2.3564,0.102,7.50711,7.50711									359.00,8.32588,25.070886,0.000329,25.003643,-1.9998,0.110,8.32253,8.32253								359.00,7.77817,25.193572,0.000330,25.128872,-2.1213,0.096,7.77561,7.77561								359.00,9.23240,25.063855,0.000350,24.992412,-1.3280,0.160,8.69749,8.69749									359.00,8.08447,25.058000,0.000331,25.000965,-1.4949,0.107,7.65144,7.65144									359.00,9.10201,25.063135,0.000325,25.009652,-1.6566,0.088,8.54046,8.54046
360.00,7.50239,25.149564,0.000327,25.072955,-2.3563,0.102,7.50711,7.50711									360.00,8.32546,25.070986,0.000331,25.003715,-1.9998,0.110,8.32252,8.32252								360.00,7.77751,25.193661,0.000329,25.128923,-2.1212,0.096,7.77703,7.77703								360.00,9.23328,25.063905,0.000348,24.992385,-1.3281,0.161,8.61173,8.61173									360.00,8.08360,25.058070,0.000329,25.000957,-1.4949,0.108,7.56693,7.56693									360.00,9.10233,25.063153,0.000323,25.009615,-1.6564,0.088,8.44259,8.44259
361.00,7.50284,25.149530,0.000326,25.072887,-2.3562,0.102,7.50748,7.50748									361.00,8.32503,25.071050,0.000336,25.003752,-1.9998,0.110,8.32325,8.32325								361.00,7.77714,25.193864,0.000333,25.129038,-2.1211,0.096,7.77782,7.77782								@3,3.0002,6.0, 360.101999999999									@3,3.0002,6.0, 360.07									@3,3.0002,6.0, 360.076999999998
362.00,7.50328,25.149592,0.000327,25.072902,-2.3561,0.102,7.50673,7.50673									362.00,8.32446,25.071187,0.000341,25.003839,-1.9998,0.110,8.32291,8.32291								362.00,7.77667,25.193867,0.000336,25.128992,-2.1210,0.096,7.77764,7.77764								361.00,9.23155,25.063863,0.000347,24.992311,-1.3282,0.161,8.56212,8.56212									361.00,8.08427,25.058232,0.000330,25.001019,-1.4949,0.108,7.51070,7.51070									361.00,9.09896,25.063124,0.000319,25.009596,-1.6562,0.088,8.37550,8.37550
363.00,7.50380,25.149590,0.000328,25.072866,-2.3560,0.102,7.50751,7.50751									363.00,8.32422,25.071280,0.000342,25.003887,-1.9999,0.110,8.32292,8.32292								363.00,7.77640,25.193982,0.000339,25.129022,-2.1210,0.096,7.77755,7.77755								362.00,9.21329,25.063502,0.000339,24.991976,-1.3282,0.161,8.55360,8.55360									362.00,8.08107,25.058235,0.000330,25.000947,-1.4950,0.108,7.48723,7.48723									362.00,9.08641,25.063154,0.000315,25.009620,-1.6560,0.088,8.34550,8.34550
364.00,7.50378,25.149665,0.000328,25.072951,-2.3560,0.102,7.50856,7.50856									364.00,8.32415,25.071351,0.000343,25.003914,-1.9999,0.110,8.32455,8.32455								364.00,7.77627,25.194134,0.000341,25.129061,-2.1210,0.096,7.77810,7.77810								363.00,9.15937,25.063621,0.000341,24.992109,-1.3282,0.161,8.58183,8.58183									363.00,8.04816,25.058153,0.000327,25.000769,-1.4950,0.108,7.49754,7.49754									363.00,9.02494,25.063182,0.000313,25.009603,-1.6558,0.089,8.35085,8.35085
365.00,7.50396,25.149695,0.000323,25.072941,-2.3559,0.102,7.50728,7.50728									365.00,8.32408,25.071371,0.000343,25.003851,-2.0000,0.110,8.32574,8.32574								365.00,7.77654,25.194162,0.000340,25.129013,-2.1210,0.097,7.77979,7.77979								364.00,9.06500,25.063269,0.000331,24.991818,-1.3281,0.161,8.63766,8.63766									364.00,7.97925,25.058027,0.000327,25.000563,-1.4949,0.108,7.53431,7.53431									364.00,8.92042,25.063027,0.000311,25.009400,-1.6556,0.089,8.38681,8.38681
366.00,7.50484,25.149635,0.000320,25.072863,-2.3558,0.103,7.50530,7.50530									366.00,8.32412,25.071510,0.000344,25.003908,-2.0000,0.110,8.32637,8.32637								366.00,7.77729,25.194086,0.000336,25.128945,-2.1209,0.097,7.78062,7.78062								365.00,8.93788,25.063262,0.000330,24.991808,-1.3281,0.161,8.70907,8.70907									365.00,7.87424,25.057871,0.000325,25.000318,-1.4949,0.108,7.58671,7.58671									365.00,8.78869,25.062958,0.000307,25.009302,-1.6553,0.089,8.44218,8.44218
367.00,7.50564,25.149696,0.000320,25.072882,-2.3557,0.103,7.50431,7.50431									367.00,8.32414,25.071490,0.000345,25.003845,-2.0001,0.110,8.32709,8.32709								367.00,7.77782,25.194109,0.000334,25.128943,-2.1208,0.097,7.78230,7.78230								366.00,8.79941,25.063303,0.000329,24.991866,-1.3281,0.161,8.78363,8.78363									366.00,7.74901,25.057990,0.000328,25.000352,-1.4948,0.108,7.64568,7.64568									366.00,8.65675,25.063025,0.000306,25.009298,-1.6551,0.089,8.50509,8.50509
368.00,7.50593,25.149756,0.000320,25.072833,-2.3556,0.103,7.50377,7.50377									368.00,8.32387,25.071465,0.000347,25.003803,-2.0001,0.110,8.32648,8.32648								368.00,7.77819,25.194071,0.000328,25.128902,-2.1208,0.097,7.78509,7.78509								367.00,8.66743,25.063381,0.000331,24.991875,-1.3282,0.161,8.85156,8.85156									367.00,7.63334,25.057910,0.000325,25.000331,-1.4946,0.108,7.70348,7.70348									367.00,8.52230,25.063112,0.000310,25.009339,-1.6549,0.089,8.56779,8.56779
369.00,7.50539,25.149727,0.000322,25.072731,-2.3556,0.103,7.50381,7.50381									369.00,8.32365,25.071459,0.000347,25.003743,-2.0002,0.110,8.32505,8.32505								369.00,7.77883,25.194016,0.000328,25.128866,-2.1207,0.097,7.78742,7.78742								368.00,8.56984,25.063370,0.000329,24.991828,-1.3282,0.161,8.90767,8.90767									368.00,7.53232,25.058008,0.000329,25.000440,-1.4946,0.108,7.75413,7.75413									368.00,8.40865,25.063185,0.000311,25.009431,-1.6547,0.089,8.62519,8.62519
370.00,7.50551,25.149800,0.000324,25.072772,-2.3555,0.103,7.50600,7.50600									370.00,8.32358,25.071544,0.000348,25.003834,-2.0002,0.111,8.32380,8.32380								370.00,7.77957,25.193989,0.000332,25.128843,-2.1206,0.097,7.78702,7.78702								369.00,8.51423,25.063721,0.000337,24.992083,-1.3283,0.161,8.95099,8.95099									369.00,7.46914,25.058066,0.000328,25.000444,-1.4946,0.108,7.79639,7.79639									369.00,8.32705,25.063311,0.000313,25.009483,-1.6544,0.090,8.67443,8.67443
371.00,7.50598,25.150084,0.000331,25.072965,-2.3554,0.103,7.50735,7.50735									371.00,8.32345,25.071511,0.000341,25.003801,-2.0002,0.111,8.32207,8.32207								371.00,7.77988,25.194034,0.000331,25.128866,-2.1206,0.097,7.78678,7.78678								370.00,8.50952,25.063757,0.000334,24.992039,-1.3283,0.161,8.98276,8.98276									370.00,7.45220,25.058321,0.000331,25.000666,-1.4946,0.109,7.83079,7.83079									370.00,8.29970,25.063488,0.000316,25.009591,-1.6542,0.090,8.71447,8.71447
372.00,7.50655,25.150112,0.000334,25.072949,-2.3553,0.103,7.50793,7.50793									372.00,8.32338,25.071624,0.000339,25.003868,-2.0002,0.111,8.32133,8.32133								372.00,7.78046,25.194064,0.000329,25.128862,-2.1205,0.097,7.78622,7.78622								371.00,8.55171,25.063678,0.000335,24.991837,-1.3283,0.161,9.00523,9.00523									371.00,7.46802,25.058212,0.000329,25.000598,-1.4946,0.109,7.85874,7.85874									371.00,8.32158,25.063544,0.000316,25.009596,-1.6540,0.090,8.74723,8.74723
373.00,7.50597,25.150127,0.000336,25.072980,-2.3553,0.103,7.50734,7.50734									373.00,8.32354,25.071682,0.000336,25.003860,-2.0002,0.111,8.32172,8.32172								373.00,7.78126,25.194120,0.000331,25.128813,-2.1205,0.098,7.78409,7.78409								372.00,8.62462,25.063841,0.000340,24.991909,-1.3283,0.161,9.02172,9.02172									372.00,7.51624,25.058340,0.000331,25.000644,-1.4945,0.109,7.88068,7.88068									372.00,8.37223,25.063537,0.000312,25.009491,-1.6537,0.090,8.77478,8.77478
374.00,7.50590,25.150267,0.000335,25.073031,-2.3552,0.103,7.50711,7.50711									374.00,8.32344,25.071791,0.000334,25.003978,-2.0002,0.111,8.32090,8.32090								374.00,7.78158,25.194167,0.000330,25.128815,-2.1204,0.098,7.78143,7.78143								373.00,8.71053,25.063796,0.000340,24.991834,-1.3282,0.162,9.03521,9.03521									373.00,7.58336,25.058385,0.000329,25.000698,-1.4944,0.109,7.89932,7.89932									373.00,8.43529,25.063475,0.000310,25.009301,-1.6535,0.090,8.80006,8.80006
375.00,7.50631,25.150320,0.000334,25.073000,-2.3551,0.103,7.50568,7.50568									375.00,8.32326,25.071765,0.000328,25.003899,-2.0002,0.112,8.32072,8.32072								375.00,7.78138,25.194259,0.000326,25.128852,-2.1204,0.098,7.77962,7.77962								374.00,8.79270,25.063914,0.000340,24.991939,-1.3282,0.162,9.04786,9.04786									374.00,7.65261,25.058407,0.000330,25.000735,-1.4942,0.109,7.91452,7.91452									374.00,8.50616,25.063506,0.000310,25.009290,-1.6533,0.090,8.82428,8.82428
376.00,7.50648,25.150273,0.000330,25.072936,-2.3551,0.104,7.50462,7.50462									376.00,8.32327,25.071762,0.000332,25.003825,-2.0002,0.112,8.32170,8.32170								376.00,7.78103,25.194250,0.000327,25.128789,-2.1203,0.098,7.77838,7.77838								375.00,8.86598,25.064052,0.000343,24.992041,-1.3282,0.162,9.05904,9.05904									375.00,7.71377,25.058405,0.000329,25.000718,-1.4941,0.109,7.92805,7.92805									375.00,8.57601,25.063566,0.000311,25.009308,-1.6532,0.091,8.84752,8.84752
377.00,7.50637,25.150303,0.000325,25.072908,-2.3550,0.104,7.50321,7.50321									377.00,8.32335,25.071697,0.000335,25.003721,-2.0002,0.112,8.32205,8.32205								377.00,7.78092,25.194320,0.000326,25.128809,-2.1203,0.098,7.77793,7.77793								376.00,8.92399,25.064089,0.000338,24.992133,-1.3282,0.162,9.07163,9.07163									376.00,7.76252,25.058531,0.000330,25.000785,-1.4940,0.109,7.94004,7.94004									376.00,8.63588,25.063528,0.000309,25.009237,-1.6530,0.091,8.87036,8.87036
378.00,7.50589,25.150390,0.000325,25.072910,-2.3550,0.104,7.50316,7.50316									378.00,8.32321,25.071678,0.000330,25.003690,-2.0003,0.112,8.32109,8.32109								378.00,7.78131,25.194413,0.000327,25.128854,-2.1202,0.098,7.77981,7.77981								377.00,8.96407,25.063985,0.000326,24.992088,-1.3282,0.162,9.08489,9.08489									377.00,7.80478,25.058616,0.000333,25.000835,-1.4939,0.109,7.95095,7.95095									377.00,8.68531,25.063488,0.000308,25.009166,-1.6528,0.091,8.89210,8.89210
379.00,7.50560,25.150398,0.000324,25.072905,-2.3549,0.104,7.50268,7.50268									379.00,8.32295,25.071674,0.000330,25.003575,-2.0003,0.112,8.32098,8.32098								379.00,7.78187,25.194391,0.000327,25.128829,-2.1201,0.099,7.78153,7.78153								378.00,8.99099,25.064057,0.000327,24.992049,-1.3282,0.162,9.09809,9.09809									378.00,7.83650,25.058671,0.000337,25.000803,-1.4938,0.109,7.96082,7.96082									378.00,8.72219,25.063606,0.000311,25.009271,-1.6526,0.091,8.91245,8.91245
380.00,7.50556,25.150423,0.000324,25.072928,-2.3549,0.104,7.50308,7.50308									380.00,8.32278,25.071707,0.000331,25.003572,-2.0003,0.112,8.32051,8.32051								380.00,7.78233,25.194417,0.000327,25.128840,-2.1200,0.099,7.78403,7.78403								379.00,9.00942,25.063979,0.000329,24.991778,-1.3283,0.163,9.11105,9.11105									379.00,7.86394,25.058840,0.000338,25.000939,-1.4937,0.109,7.97116,7.97116									379.00,8.75230,25.063676,0.000312,25.009258,-1.6524,0.091,8.93135,8.93135
381.00,7.50523,25.150501,0.000325,25.072962,-2.3548,0.104,7.50262,7.50262									381.00,8.32263,25.071726,0.000327,25.003540,-2.0004,0.112,8.32012,8.32012								381.00,7.78269,25.194538,0.000329,25.128922,-2.1199,0.099,7.78517,7.78517								380.00,9.02489,25.064010,0.000329,24.991762,-1.3283,0.163,9.12415,9.12415									380.00,7.88594,25.058740,0.000334,25.000820,-1.4936,0.109,7.97995,7.97995									380.00,8.77626,25.063719,0.000315,25.009267,-1.6521,0.091,8.94888,8.94888
382.00,7.50466,25.150505,0.000325,25.072977,-2.3547,0.104,7.50209,7.50209									382.00,8.32251,25.071773,0.000323,25.003589,-2.0004,0.113,8.31978,8.31978								382.00,7.78297,25.194518,0.000326,25.128855,-2.1199,0.099,7.78540,7.78540								381.00,9.03639,25.064100,0.000333,24.991719,-1.3284,0.163,9.13535,9.13535									381.00,7.90225,25.058783,0.000336,25.000909,-1.4936,0.109,7.98945,7.98945									381.00,8.79974,25.063937,0.000319,25.009404,-1.6519,0.091,8.96418,8.96418
383.00,7.50414,25.150539,0.000322,25.072974,-2.3547,0.105,7.50177,7.50177									383.00,8.32258,25.071820,0.000326,25.003620,-2.0004,0.113,8.32098,8.32098								383.00,7.78346,25.194474,0.000325,25.128789,-2.1198,0.099,7.78366,7.78366								382.00,9.04663,25.064185,0.000341,24.991717,-1.3285,0.163,9.14519,9.14519									382.00,7.91467,25.058786,0.000335,25.000876,-1.4935,0.110,7.99934,7.99934									382.00,8.82331,25.064071,0.000321,25.009516,-1.6517,0.091,8.97732,8.97732
384.00,7.50396,25.150565,0.000321,25.072943,-2.3546,0.105,7.50271,7.50271									384.00,8.32244,25.071899,0.000327,25.003680,-2.0004,0.113,8.32185,8.32185								384.00,7.78343,25.194628,0.000326,25.128868,-2.1198,0.099,7.78127,7.78127								383.00,9.05864,25.064274,0.000344,24.991809,-1.3286,0.163,9.15407,9.15407									383.00,7.92970,25.058805,0.000332,25.000872,-1.4933,0.110,8.00851,8.00851									383.00,8.84862,25.064058,0.000320,25.009453,-1.6515,0.091,8.98784,8.98784
385.00,7.50430,25.150517,0.000322,25.072862,-2.3545,0.105,7.50323,7.50323									385.00,8.32204,25.071976,0.000327,25.003684,-2.0005,0.113,8.32239,8.32239								385.00,7.78279,25.194747,0.000327,25.128926,-2.1197,0.099,7.77871,7.77871								384.00,9.07259,25.064316,0.000343,24.991929,-1.3286,0.163,9.16234,9.16234									384.00,7.93991,25.058657,0.000328,25.000693,-1.4932,0.110,8.01612,8.01612									384.00,8.87344,25.064005,0.000318,25.009371,-1.6513,0.091,8.99652,8.99652
386.00,7.50452,25.150621,0.000324,25.072901,-2.3544,0.105,7.50361,7.50361									386.00,8.32169,25.072189,0.000330,25.003789,-2.0005,0.113,8.32225,8.32225								386.00,7.78226,25.194821,0.000326,25.128926,-2.1197,0.099,7.77794,7.77794								385.00,9.08111,25.064354,0.000349,24.991921,-1.3287,0.163,9.17042,9.17042									385.00,7.95346,25.058806,0.000334,25.000756,-1.4932,0.110,8.02319,8.02319									385.00,8.89243,25.064083,0.000319,25.009385,-1.6511,0.091,9.00540,9.00540
387.00,7.50459,25.150676,0.000324,25.072905,-2.3543,0.105,7.50539,7.50539									387.00,8.32147,25.072268,0.000329,25.003760,-2.0005,0.113,8.32269,8.32269								387.00,7.78181,25.194965,0.000328,25.128982,-2.1196,0.100,7.77864,7.77864								386.00,9.09931,25.064495,0.000351,24.992037,-1.3288,0.163,9.17717,9.17717									386.00,7.96229,25.058779,0.000335,25.000633,-1.4931,0.110,8.02892,8.02892									386.00,8.91397,25.064051,0.000318,25.009307,-1.6509,0.091,9.01363,9.01363
388.00,7.50474,25.150695,0.000326,25.072920,-2.3542,0.105,7.50679,7.50679									388.00,8.32151,25.072417,0.000331,25.003803,-2.0005,0.113,8.32223,8.32223								388.00,7.78124,25.195121,0.000327,25.129068,-2.1196,0.100,7.78059,7.78059								387.00,9.11292,25.064675,0.000353,24.992192,-1.3288,0.163,9.18431,9.18431									387.00,7.96923,25.058782,0.000331,25.000598,-1.4931,0.110,8.03371,8.03371									387.00,8.93207,25.064146,0.000322,25.009361,-1.6507,0.091,9.02114,9.02114
389.00,7.50464,25.150637,0.000325,25.072913,-2.3541,0.105,7.50518,7.50518									389.00,8.32148,25.072420,0.000333,25.003774,-2.0005,0.113,8.32201,8.32201								389.00,7.78080,25.195139,0.000323,25.128987,-2.1195,0.100,7.78436,7.78436								388.00,9.12451,25.064503,0.000347,24.992023,-1.3288,0.163,9.18990,9.18990									388.00,7.97923,25.058807,0.000331,25.000616,-1.4931,0.110,8.03869,8.03869									388.00,8.95024,25.064190,0.000320,25.009352,-1.6505,0.092,9.02904,9.02904
390.00,7.50422,25.150677,0.000324,25.072958,-2.3540,0.105,7.50325,7.50325									390.00,8.32137,25.072373,0.000331,25.003704,-2.0005,0.113,8.32180,8.32180								390.00,7.78159,25.195103,0.000325,25.128885,-2.1194,0.100,7.78732,7.78732								389.00,9.13747,25.064629,0.000349,24.992131,-1.3288,0.163,9.19411,9.19411									389.00,7.99144,25.058859,0.000334,25.000674,-1.4931,0.110,8.04240,8.04240									389.00,8.96784,25.064366,0.000320,25.009497,-1.6504,0.092,9.03711,9.03711
391.00,7.50369,25.150697,0.000325,25.072936,-2.3539,0.105,7.50305,7.50305									391.00,8.32150,25.072238,0.000331,25.003626,-2.0005,0.113,8.32280,8.32280								391.00,7.78224,25.195088,0.000321,25.128838,-2.1194,0.100,7.78973,7.78973								390.00,9.14629,25.064790,0.000343,24.992246,-1.3287,0.163,9.19684,9.19684									390.00,7.99762,25.058751,0.000330,25.000615,-1.4930,0.110,8.04590,8.04590									390.00,8.97966,25.064319,0.000316,25.009430,-1.6501,0.092,9.04449,9.04449
392.00,7.50333,25.150811,0.000327,25.072978,-2.3539,0.105,7.50322,7.50322									392.00,8.32186,25.072244,0.000330,25.003585,-2.0005,0.113,8.32291,8.32291								392.00,7.78261,25.195073,0.000321,25.128799,-2.1193,0.100,7.79139,7.79139								391.00,9.15542,25.064824,0.000344,24.992233,-1.3286,0.164,9.20010,9.20010									391.00,8.00978,25.058658,0.000321,25.000505,-1.4929,0.110,8.04956,8.04956									391.00,8.98945,25.064385,0.000316,25.009518,-1.6499,0.092,9.05231,9.05231
393.00,7.50314,25.150877,0.000327,25.072986,-2.3538,0.106,7.50281,7.50281									393.00,8.32176,25.072241,0.000328,25.003491,-2.0006,0.114,8.32228,8.32228								393.00,7.78352,25.195068,0.000322,25.128784,-2.1193,0.101,7.79167,7.79167								392.00,9.16205,25.064893,0.000348,24.992231,-1.3285,0.164,9.20186,9.20186									392.00,8.01864,25.058754,0.000323,25.000576,-1.4929,0.111,8.05147,8.05147									392.00,8.99679,25.064375,0.000314,25.009464,-1.6497,0.093,9.05991,9.05991
394.00,7.50334,25.151018,0.000331,25.073001,-2.3537,0.106,7.50479,7.50479									394.00,8.32164,25.072314,0.000325,25.003475,-2.0006,0.114,8.32145,8.32145								394.00,7.78440,25.195147,0.000326,25.128872,-2.1193,0.101,7.78980,7.78980								393.00,9.16909,25.065045,0.000347,24.992341,-1.3285,0.164,9.20377,9.20377									393.00,8.02437,25.058765,0.000326,25.000547,-1.4929,0.111,8.05270,8.05270									393.00,9.00553,25.064478,0.000315,25.009514,-1.6495,0.093,9.06763,9.06763
395.00,7.50371,25.151088,0.000334,25.072995,-2.3536,0.106,7.50650,7.50650									395.00,8.32143,25.072387,0.000325,25.003496,-2.0007,0.114,8.32068,8.32068								395.00,7.78511,25.195158,0.000329,25.128856,-2.1192,0.101,7.78700,7.78700								394.00,9.17873,25.065156,0.000353,24.992371,-1.3284,0.164,9.20612,9.20612									394.00,8.02933,25.059055,0.000331,25.000802,-1.4929,0.111,8.05545,8.05545									394.00,9.01360,25.064401,0.000315,25.009375,-1.6492,0.093,9.07340,9.07340
396.00,7.50377,25.151107,0.000334,25.073009,-2.3536,0.106,7.50875,7.50875									396.00,8.32126,25.072452,0.000322,25.003490,-2.0007,0.114,8.31959,8.31959								396.00,7.78530,25.195292,0.000335,25.128928,-2.1191,0.101,7.78460,7.78460								395.00,9.18678,25.065106,0.000355,24.992286,-1.3284,0.164,9.20859,9.20859									395.00,8.03385,25.059301,0.000335,25.001014,-1.4928,0.111,8.05850,8.05850									395.00,9.02090,25.064475,0.000315,25.009388,-1.6490,0.093,9.07693,9.07693
397.00,7.50388,25.151163,0.000332,25.073051,-2.3535,0.106,7.50903,7.50903									397.00,8.32112,25.072579,0.000323,25.003577,-2.0007,0.114,8.31866,8.31866								397.00,7.78487,25.195352,0.000338,25.128982,-2.1191,0.101,7.78109,7.78109								396.00,9.18915,25.065112,0.000352,24.992258,-1.3285,0.164,9.21048,9.21048									396.00,8.03853,25.059609,0.000344,25.001287,-1.4926,0.111,8.05997,8.05997									396.00,9.02872,25.064517,0.000313,25.009343,-1.6488,0.093,9.07887,9.07887
398.00,7.50459,25.151141,0.000331,25.073002,-2.3533,0.106,7.50937,7.50937									398.00,8.32093,25.072612,0.000323,25.003644,-2.0007,0.114,8.31807,8.31807								398.00,7.78429,25.195352,0.000339,25.128966,-2.1190,0.100,7.77722,7.77722								397.00,9.19472,25.065053,0.000349,24.992154,-1.3287,0.164,9.21234,9.21234									397.00,8.04272,25.059551,0.000343,25.001231,-1.4925,0.111,8.06142,8.06142									397.00,9.03678,25.064618,0.000315,25.009366,-1.6486,0.093,9.07997,9.07997
399.00,7.50467,25.151191,0.000328,25.072999,-2.3533,0.106,7.50923,7.50923									399.00,8.32090,25.072619,0.000324,25.003665,-2.0007,0.115,8.31866,8.31866								399.00,7.78317,25.195411,0.000336,25.128982,-2.1189,0.101,7.77455,7.77455								398.00,9.19691,25.065203,0.000346,24.992261,-1.3288,0.164,9.21367,9.21367									398.00,8.04559,25.059665,0.000341,25.001301,-1.4924,0.111,8.06079,8.06079									398.00,9.04497,25.064715,0.000316,25.009455,-1.6484,0.093,9.07996,9.07996
400.00,7.50511,25.151257,0.000327,25.073009,-2.3532,0.106,7.51050,7.51050									400.00,8.32106,25.072686,0.000325,25.003692,-2.0007,0.115,8.31974,8.31974								400.00,7.78216,25.195508,0.000333,25.129092,-2.1188,0.101,7.77226,7.77226								399.00,9.19941,25.065079,0.000337,24.992115,-1.3288,0.164,9.21414,9.21414									399.00,8.04775,25.059537,0.000338,25.001125,-1.4923,0.111,8.05926,8.05926									399.00,9.05240,25.064792,0.000316,25.009513,-1.6482,0.093,9.08079,9.08079
401.00,7.50572,25.151181,0.000322,25.072888,-2.3532,0.107,7.50991,7.50991									401.00,8.32134,25.072738,0.000327,25.003705,-2.0006,0.115,8.32145,8.32145								401.00,7.78205,25.195519,0.000330,25.129075,-2.1187,0.101,7.76902,7.76902								400.00,9.20154,25.065036,0.000335,24.992035,-1.3289,0.165,9.21498,9.21498									400.00,8.05051,25.059567,0.000338,25.001085,-1.4922,0.111,8.05702,8.05702									400.00,9.05912,25.064752,0.000317,25.009436,-1.6479,0.094,9.08301,9.08301
402.00,7.50627,25.151134,0.000322,25.072844,-2.3531,0.107,7.51069,7.51069									402.00,8.32165,25.072764,0.000330,25.003686,-2.0006,0.115,8.32255,8.32255								402.00,7.78273,25.195549,0.000327,25.129084,-2.1186,0.101,7.76887,7.76887								401.00,9.20378,25.064857,0.000333,24.991881,-1.3288,0.165,9.21522,9.21522									401.00,8.05289,25.059540,0.000338,25.000968,-1.4922,0.111,8.05513,8.05513									401.00,9.06359,25.064670,0.000316,25.009383,-1.6477,0.094,9.08475,9.08475
403.00,7.50682,25.151088,0.000320,25.072777,-2.3531,0.107,7.51108,7.51108									403.00,8.32170,25.072749,0.000332,25.003663,-2.0005,0.115,8.32407,8.32407								403.00,7.78351,25.195584,0.000325,25.129067,-2.1185,0.101,7.76924,7.76924								402.00,9.20546,25.064859,0.000331,24.991931,-1.3288,0.165,9.21584,9.21584									402.00,8.05560,25.059631,0.000341,25.001011,-1.4921,0.111,8.05413,8.05413									402.00,9.06643,25.064602,0.000313,25.009359,-1.6474,0.094,9.08632,9.08632
404.00,7.50729,25.151086,0.000323,25.072827,-2.3530,0.107,7.51096,7.51096									404.00,8.32177,25.072789,0.000333,25.003655,-2.0005,0.115,8.32542,8.32542								404.00,7.78227,25.195514,0.000325,25.129001,-2.1184,0.102,7.76961,7.76961								403.00,9.20682,25.064686,0.000332,24.991767,-1.3287,0.165,9.21647,9.21647									403.00,8.05763,25.059617,0.000340,25.000993,-1.4921,0.112,8.05475,8.05475									403.00,9.06906,25.064514,0.000313,25.009244,-1.6472,0.094,9.08708,9.08708
405.00,7.50783,25.151083,0.000325,25.072819,-2.3530,0.107,7.51038,7.51038									405.00,8.32196,25.072852,0.000336,25.003664,-2.0004,0.115,8.32587,8.32587								405.00,7.78041,25.195515,0.000328,25.128967,-2.1184,0.102,7.77046,7.77046								404.00,9.20875,25.064842,0.000337,24.991908,-1.3287,0.165,9.21765,9.21765									404.00,8.05935,25.059603,0.000338,25.000919,-1.4921,0.112,8.05476,8.05476									404.00,9.07163,25.064399,0.000310,25.009129,-1.6469,0.094,9.08777,9.08777
406.00,7.50794,25.151179,0.000324,25.072890,-2.3529,0.107,7.51044,7.51044									406.00,8.32221,25.072929,0.000338,25.003747,-2.0005,0.115,8.32587,8.32587								406.00,7.77947,25.195489,0.000325,25.128893,-2.1183,0.102,7.77271,7.77271								405.00,9.21012,25.064654,0.000335,24.991691,-1.3287,0.165,9.21863,9.21863									405.00,8.05832,25.059524,0.000334,25.000837,-1.4920,0.112,8.05391,8.05391									405.00,9.07331,25.064551,0.000311,25.009228,-1.6467,0.094,9.08730,9.08730
407.00,7.50811,25.151187,0.000325,25.072845,-2.3528,0.107,7.50934,7.50934									407.00,8.32266,25.072988,0.000339,25.003811,-2.0005,0.115,8.32729,8.32729								407.00,7.77831,25.195522,0.000323,25.128828,-2.1182,0.102,7.77444,7.77444								406.00,9.21109,25.064749,0.000334,24.991796,-1.3288,0.165,9.22046,9.22046									406.00,8.05762,25.059532,0.000330,25.000856,-1.4920,0.112,8.05238,8.05238									406.00,9.07476,25.064624,0.000313,25.009193,-1.6465,0.094,9.08614,9.08614
408.00,7.50796,25.151371,0.000329,25.072997,-2.3528,0.107,7.50852,7.50852									408.00,8.32316,25.073108,0.000339,25.003858,-2.0004,0.115,8.32914,8.32914								408.00,7.77686,25.195598,0.000328,25.128833,-2.1181,0.102,7.77637,7.77637								407.00,9.21232,25.064779,0.000330,24.991739,-1.3288,0.165,9.22029,9.22029									407.00,8.05727,25.059675,0.000330,25.000967,-1.4920,0.112,8.05009,8.05009									407.00,9.07658,25.064586,0.000312,25.009125,-1.6462,0.094,9.08534,9.08534
409.00,7.50829,25.151429,0.000326,25.072962,-2.3528,0.107,7.50977,7.50977									409.00,8.32357,25.073173,0.000337,25.003886,-2.0005,0.115,8.32979,8.32979								409.00,7.77597,25.195671,0.000331,25.128808,-2.1180,0.102,7.77777,7.77777								408.00,9.21313,25.064899,0.000333,24.991758,-1.3289,0.165,9.22062,9.22062									408.00,8.05685,25.059615,0.000325,25.000861,-1.4920,0.112,8.04761,8.04761									408.00,9.07929,25.064650,0.000312,25.009159,-1.6460,0.094,9.08652,9.08652
410.00,7.50910,25.151399,0.000323,25.072921,-2.3527,0.107,7.51083,7.51083									410.00,8.32403,25.073134,0.000333,25.003847,-2.0004,0.116,8.33070,8.33070								410.00,7.77466,25.195759,0.000329,25.128837,-2.1180,0.102,7.77865,7.77865								409.00,9.21422,25.064815,0.000327,24.991602,-1.3289,0.166,9.22163,9.22163									409.00,8.05567,25.059625,0.000325,25.000851,-1.4920,0.113,8.04565,8.04565									409.00,9.08179,25.064846,0.000315,25.009285,-1.6458,0.095,9.08636,9.08636
411.00,7.50993,25.151463,0.000326,25.072963,-2.3527,0.107,7.51155,7.51155									411.00,8.32426,25.073128,0.000331,25.003776,-2.0004,0.116,8.33052,8.33052								411.00,7.77386,25.195794,0.000329,25.128878,-2.1179,0.102,7.77787,7.77787								410.00,9.21560,25.064972,0.000328,24.991747,-1.3290,0.166,9.22227,9.22227									410.00,8.05430,25.059702,0.000328,25.000945,-1.4920,0.113,8.04541,8.04541									410.00,9.08281,25.064845,0.000315,25.009283,-1.6456,0.095,9.08655,9.08655
412.00,7.51027,25.151608,0.000329,25.073052,-2.3526,0.107,7.51069,7.51069									412.00,8.32447,25.073114,0.000329,25.003689,-2.0004,0.116,8.32864,8.32864								412.00,7.77414,25.195785,0.000330,25.128853,-2.1178,0.102,7.76912,7.76912								411.00,9.21665,25.065418,0.000337,24.992119,-1.3290,0.166,9.22173,9.22173									411.00,8.05354,25.059643,0.000330,25.000837,-1.4921,0.113,8.04556,8.04556									411.00,9.08393,25.064966,0.000320,25.009418,-1.6453,0.095,9.08771,9.08771
413.00,7.51051,25.151577,0.000325,25.072984,-2.3525,0.108,7.50659,7.50659									413.00,8.32521,25.073077,0.000327,25.003606,-2.0004,0.116,8.32293,8.32293								413.00,7.77367,25.195851,0.000327,25.128902,-2.1177,0.103,7.75369,7.75369								412.00,9.21777,25.065419,0.000341,24.992118,-1.3289,0.166,9.22298,9.22298									412.00,8.05338,25.059493,0.000327,25.000653,-1.4921,0.113,8.04631,8.04631									412.00,9.08475,25.065079,0.000324,25.009487,-1.6451,0.095,9.08897,9.08897
414.00,7.51064,25.151618,0.000324,25.073015,-2.3523,0.108,7.50127,7.50127									414.00,8.32615,25.073076,0.000327,25.003575,-2.0004,0.116,8.31648,8.31648								414.00,7.77328,25.195895,0.000324,25.128947,-2.1176,0.103,7.73727,7.73727								413.00,9.21864,25.065279,0.000336,24.992033,-1.3289,0.166,9.22367,9.22367									413.00,8.05243,25.059672,0.000335,25.000755,-1.4920,0.112,8.04591,8.04591									413.00,9.08537,25.065094,0.000324,25.009477,-1.6449,0.095,9.08872,9.08872
415.00,7.51075,25.151681,0.000325,25.073001,-2.3523,0.108,7.49896,7.49896									415.00,8.32746,25.073160,0.000329,25.003609,-2.0005,0.116,8.31314,8.31314								415.00,7.77376,25.195904,0.000320,25.128927,-2.1175,0.103,7.72488,7.72488								414.00,9.21922,25.065339,0.000338,24.992065,-1.3289,0.166,9.22291,9.22291									414.00,8.05090,25.059781,0.000336,25.000780,-1.4919,0.113,8.04463,8.04463									414.00,9.08579,25.065184,0.000330,25.009523,-1.6447,0.095,9.08887,9.08887
416.00,7.51086,25.151824,0.000329,25.073082,-2.3522,0.108,7.50236,7.50236									416.00,8.32819,25.073225,0.000327,25.003643,-2.0005,0.116,8.31617,8.31617								416.00,7.77550,25.195924,0.000322,25.128898,-2.1175,0.103,7.72293,7.72293								415.00,9.21979,25.065345,0.000337,24.992032,-1.3289,0.166,9.22282,9.22282									415.00,8.05022,25.059811,0.000335,25.000707,-1.4917,0.113,8.04178,8.04178									415.00,9.08611,25.065202,0.000329,25.009504,-1.6445,0.095,9.08828,9.08828
417.00,7.51057,25.151791,0.000328,25.073031,-2.3521,0.108,7.51430,7.51430									417.00,8.32903,25.073256,0.000323,25.003639,-2.0006,0.117,8.32719,8.32719								417.00,7.77636,25.196044,0.000322,25.128972,-2.1175,0.103,7.73850,7.73850								416.00,9.22009,25.065151,0.000334,24.991763,-1.3289,0.166,9.22306,9.22306									416.00,8.04959,25.059948,0.000335,25.000782,-1.4915,0.113,8.04079,8.04079									416.00,9.08647,25.065174,0.000325,25.009417,-1.6442,0.095,9.08762,9.08762
418.00,7.51092,25.151846,0.000329,25.073027,-2.3520,0.108,7.53838,7.53838									418.00,8.32986,25.073268,0.000322,25.003619,-2.0006,0.117,8.35206,8.35206								418.00,7.77836,25.196092,0.000322,25.129006,-2.1175,0.103,7.78329,7.78329								417.00,9.22071,25.065256,0.000337,24.991719,-1.3289,0.166,9.22229,9.22229									417.00,8.04822,25.059853,0.000332,25.000669,-1.4914,0.113,8.03994,8.03994									417.00,9.08665,25.065340,0.000326,25.009472,-1.6440,0.095,9.08658,9.08658
419.00,7.51207,25.151839,0.000330,25.072968,-2.3519,0.108,7.57395,7.57395									419.00,8.33072,25.073440,0.000322,25.003697,-2.0007,0.117,8.39133,8.39133								419.00,7.77832,25.196160,0.000325,25.128992,-2.1174,0.103,7.85057,7.85057								418.00,9.22136,25.065422,0.000341,24.991713,-1.3290,0.166,9.22127,9.22127									418.00,8.04725,25.059778,0.000326,25.000617,-1.4913,0.113,8.04039,8.04039									418.00,9.08678,25.065352,0.000328,25.009428,-1.6438,0.096,9.08435,9.08435
420.00,7.51406,25.151867,0.000332,25.072938,-2.3517,0.108,7.61525,7.61525									420.00,8.32900,25.073454,0.000322,25.003678,-2.0007,0.117,8.43887,8.43887								420.00,7.77460,25.196235,0.000330,25.128940,-2.1173,0.103,7.92831,7.92831								419.00,9.22184,25.065490,0.000343,24.991765,-1.3290,0.166,9.22059,9.22059									419.00,8.04662,25.059841,0.000328,25.000669,-1.4914,0.113,8.04159,8.04159									419.00,9.08663,25.065265,0.000323,25.009332,-1.6435,0.096,9.08361,9.08361
@3,3.0002,6.0, 420.067000000003									@3,3.0002,6.0, 420.062999999995								@3,3.0002,6.0, 420.076999999998								420.00,9.22193,25.065443,0.000339,24.991699,-1.3290,0.166,9.21933,9.21933									420.00,8.04610,25.059926,0.000327,25.000678,-1.4914,0.113,8.04290,8.04290									420.00,9.08661,25.065305,0.000324,25.009321,-1.6432,0.096,9.08412,9.08412
421.00,7.51256,25.151847,0.000332,25.072881,-2.3517,0.108,7.65516,7.65516									421.00,8.32604,25.073478,0.000324,25.003686,-2.0007,0.117,8.48858,8.48858								421.00,7.77001,25.196314,0.000327,25.128917,-2.1172,0.103,8.00790,8.00790								421.00,9.22139,25.065451,0.000334,24.991662,-1.3291,0.167,9.21944,9.21944									421.00,8.04502,25.059926,0.000330,25.000659,-1.4915,0.113,8.04122,8.04122									421.00,9.08679,25.065416,0.000327,25.009356,-1.6430,0.096,9.08672,9.08672
422.00,7.50369,25.151865,0.000329,25.072808,-2.3516,0.108,7.69064,7.69064									422.00,8.31802,25.073526,0.000324,25.003718,-2.0008,0.117,8.53820,8.53820								422.00,7.73983,25.196385,0.000327,25.128900,-2.1170,0.104,8.08245,8.08245								422.00,9.22129,25.065626,0.000334,24.991862,-1.3291,0.167,9.22012,9.22012									422.00,8.04379,25.060140,0.000335,25.000792,-1.4915,0.113,8.03888,8.03888									422.00,9.08750,25.065324,0.000325,25.009253,-1.6427,0.096,9.09104,9.09104
423.00,7.48822,25.152001,0.000335,25.072875,-2.3516,0.108,7.71792,7.71792									423.00,8.30657,25.073730,0.000325,25.003852,-2.0008,0.118,8.58218,8.58218								423.00,7.70542,25.196469,0.000326,25.128857,-2.1169,0.104,8.13732,8.13732								423.00,9.22168,25.065850,0.000337,24.992111,-1.3291,0.167,9.22231,9.22231									423.00,8.04331,25.060223,0.000338,25.000790,-1.4914,0.113,8.03675,8.03675									423.00,9.08859,25.065535,0.000324,25.009350,-1.6423,0.096,9.09693,9.09693
424.00,7.48842,25.152139,0.000335,25.072968,-2.3516,0.108,7.73138,7.73138									424.00,8.30013,25.073645,0.000324,25.003770,-2.0008,0.118,8.61597,8.61597								424.00,7.69709,25.196474,0.000324,25.128815,-2.1168,0.104,8.17038,8.17038								424.00,9.22195,25.065679,0.000332,24.991879,-1.3291,0.167,9.22418,9.22418									424.00,8.04295,25.060179,0.000338,25.000721,-1.4913,0.113,8.03460,8.03460									424.00,9.08959,25.065613,0.000324,25.009342,-1.6420,0.096,9.10084,9.10084
425.00,7.50241,25.152377,0.000335,25.073121,-2.3515,0.108,7.73296,7.73296									425.00,8.31319,25.073815,0.000327,25.003882,-2.0008,0.118,8.64030,8.64030								425.00,7.71264,25.196498,0.000319,25.128796,-2.1167,0.104,8.18970,8.18970								425.00,9.22186,25.065842,0.000341,24.991927,-1.3292,0.167,9.22536,9.22536									425.00,8.04169,25.060156,0.000338,25.000682,-1.4913,0.113,8.03327,8.03327									425.00,9.09026,25.065729,0.000324,25.009393,-1.6418,0.096,9.10335,9.10335
426.00,7.52971,25.152406,0.000334,25.073097,-2.3515,0.109,7.72831,7.72831									426.00,8.34193,25.073901,0.000328,25.003888,-2.0008,0.118,8.65713,8.65713								426.00,7.76064,25.196547,0.000322,25.128860,-2.1166,0.104,8.19537,8.19537								426.00,9.22217,25.065849,0.000342,24.991963,-1.3292,0.167,9.22458,9.22458									426.00,8.04109,25.060028,0.000332,25.000590,-1.4913,0.113,8.03345,8.03345									426.00,9.09096,25.065678,0.000317,25.009312,-1.6416,0.097,9.10297,9.10297
427.00,7.56361,25.152543,0.000337,25.073221,-2.3514,0.109,7.72015,7.72015									427.00,8.37680,25.073976,0.000333,25.003943,-2.0007,0.118,8.66701,8.66701								427.00,7.81834,25.196536,0.000323,25.128877,-2.1166,0.105,8.19353,8.19353								427.00,9.22225,25.065793,0.000337,24.991880,-1.3292,0.167,9.22417,9.22417									427.00,8.04028,25.059994,0.000333,25.000576,-1.4912,0.113,8.03488,8.03488									427.00,9.09138,25.065850,0.000317,25.009374,-1.6415,0.097,9.10078,9.10078
428.00,7.60830,25.152573,0.000332,25.073224,-2.3512,0.109,7.70932,7.70932									428.00,8.42937,25.073976,0.000333,25.003905,-2.0007,0.118,8.67133,8.67133								428.00,7.92876,25.196442,0.000326,25.128826,-2.1165,0.105,8.18588,8.18588								428.00,9.22250,25.065810,0.000338,24.991873,-1.3292,0.167,9.22400,9.22400									428.00,8.03916,25.060170,0.000336,25.000774,-1.4912,0.113,8.03602,8.03602									428.00,9.09178,25.065924,0.000321,25.009452,-1.6414,0.097,9.09741,9.09741
429.00,7.66600,25.152556,0.000332,25.073120,-2.3511,0.109,7.69862,7.69862									429.00,8.49575,25.074139,0.000333,25.004039,-2.0007,0.118,8.67210,8.67210								429.00,8.03288,25.196366,0.000325,25.128769,-2.1165,0.105,8.17447,8.17447								429.00,9.22233,25.065949,0.000342,24.992037,-1.3292,0.167,9.22317,9.22317									429.00,8.03812,25.060273,0.000337,25.000864,-1.4912,0.114,8.03664,8.03664									429.00,9.09225,25.065998,0.000320,25.009480,-1.6412,0.097,9.09424,9.09424
430.00,7.70867,25.152475,0.000333,25.073065,-2.3509,0.109,7.68916,7.68916									430.00,8.55059,25.074130,0.000332,25.004024,-2.0007,0.118,8.66983,8.66983								430.00,8.10098,25.196392,0.000325,25.128776,-2.1164,0.105,8.16026,8.16026								430.00,9.22226,25.065906,0.000339,24.992005,-1.3292,0.167,9.22268,9.22268									430.00,8.03816,25.060374,0.000339,25.000925,-1.4912,0.114,8.03658,8.03658									430.00,9.09304,25.065962,0.000319,25.009464,-1.6410,0.097,9.09213,9.09213
431.00,7.72904,25.152511,0.000333,25.073088,-2.3508,0.109,7.68127,7.68127									431.00,8.59042,25.074124,0.000329,25.003982,-2.0007,0.118,8.66612,8.66612								431.00,8.15831,25.196439,0.000324,25.128739,-2.1164,0.105,8.14689,8.14689								431.00,9.22252,25.066068,0.000341,24.992106,-1.3292,0.168,9.22256,9.22256									431.00,8.03787,25.060498,0.000340,25.000980,-1.4911,0.114,8.03604,8.03604									431.00,9.09381,25.066042,0.000323,25.009505,-1.6408,0.097,9.09110,9.09110
432.00,7.74087,25.152532,0.000335,25.073078,-2.3507,0.109,7.67333,7.67333									432.00,8.62461,25.074204,0.000330,25.004013,-2.0008,0.119,8.66054,8.66054								432.00,8.19015,25.196516,0.000326,25.128748,-2.1164,0.105,8.13302,8.13302								432.00,9.22251,25.065939,0.000340,24.991984,-1.3292,0.168,9.22270,9.22270									432.00,8.03784,25.060648,0.000341,25.001074,-1.4911,0.114,8.03436,8.03436									432.00,9.09352,25.066039,0.000321,25.009557,-1.6406,0.097,9.09083,9.09083
433.00,7.74428,25.152441,0.000332,25.072978,-2.3505,0.109,7.66591,7.66591									433.00,8.64898,25.074186,0.000329,25.003987,-2.0009,0.119,8.65375,8.65375								433.00,8.20318,25.196639,0.000324,25.128788,-2.1163,0.105,8.11823,8.11823								433.00,9.22240,25.065927,0.000339,24.991889,-1.3292,0.168,9.22256,9.22256									433.00,8.03758,25.060456,0.000336,25.000848,-1.4909,0.114,8.03212,8.03212									433.00,9.09304,25.065922,0.000321,25.009446,-1.6404,0.097,9.09079,9.09079
434.00,7.73342,25.152429,0.000331,25.072988,-2.3505,0.109,7.65941,7.65941									434.00,8.66476,25.074173,0.000329,25.003916,-2.0009,0.119,8.64643,8.64643								434.00,8.19878,25.196800,0.000324,25.128850,-2.1162,0.105,8.10549,8.10549								434.00,9.22229,25.066088,0.000340,24.991936,-1.3293,0.168,9.22241,9.22241									434.00,8.03690,25.060431,0.000332,25.000829,-1.4908,0.114,8.03072,8.03072									434.00,9.09293,25.066004,0.000326,25.009506,-1.6403,0.097,9.09101,9.09101
435.00,7.71675,25.152390,0.000325,25.072932,-2.3504,0.109,7.65293,7.65293									435.00,8.67233,25.074193,0.000329,25.003860,-2.0010,0.119,8.63826,8.63826								435.00,8.19726,25.196902,0.000327,25.128922,-2.1161,0.106,8.09303,8.09303								435.00,9.22235,25.066031,0.000330,24.991848,-1.3294,0.168,9.22276,9.22276									435.00,8.03594,25.060213,0.000327,25.000683,-1.4906,0.114,8.03085,8.03085									435.00,9.09273,25.066127,0.000327,25.009515,-1.6401,0.097,9.09055,9.09055
436.00,7.70611,25.152414,0.000323,25.072877,-2.3503,0.110,7.64534,7.64534									436.00,8.67457,25.074230,0.000332,25.003862,-2.0010,0.119,8.62819,8.62819								436.00,8.18720,25.196960,0.000327,25.128928,-2.1160,0.106,8.07851,8.07851								436.00,9.22264,25.065953,0.000329,24.991744,-1.3295,0.168,9.22275,9.22275									436.00,8.03526,25.060280,0.000330,25.000731,-1.4905,0.114,8.03195,8.03195									436.00,9.09261,25.066194,0.000329,25.009575,-1.6399,0.098,9.09038,9.09038
437.00,7.70003,25.152291,0.000312,25.072768,-2.3502,0.110,7.63834,7.63834									437.00,8.67416,25.074162,0.000329,25.003741,-2.0010,0.119,8.61843,8.61843								437.00,8.18108,25.196862,0.000325,25.128759,-2.1158,0.106,8.06196,8.06196								437.00,9.22262,25.066275,0.000334,24.992003,-1.3295,0.169,9.22280,9.22280									437.00,8.03513,25.060157,0.000327,25.000582,-1.4905,0.114,8.03408,8.03408									437.00,9.09307,25.066072,0.000328,25.009439,-1.6396,0.097,9.09101,9.09101
438.00,7.69041,25.152393,0.000316,25.072796,-2.3502,0.110,7.63214,7.63214									438.00,8.67075,25.074278,0.000334,25.003872,-2.0010,0.119,8.60835,8.60835								438.00,8.16490,25.196881,0.000325,25.128696,-2.1157,0.106,8.04745,8.04745								438.00,9.22270,25.066257,0.000334,24.991958,-1.3295,0.169,9.22235,9.22235									438.00,8.03499,25.060376,0.000331,25.000700,-1.4906,0.115,8.03753,8.03753									438.00,9.09378,25.066057,0.000321,25.009303,-1.6394,0.098,9.09214,9.09214
439.00,7.67984,25.152368,0.000319,25.072736,-2.3501,0.110,7.62796,7.62796									439.00,8.66858,25.074309,0.000336,25.003902,-2.0010,0.119,8.59680,8.59680								439.00,8.14159,25.196904,0.000326,25.128689,-2.1157,0.106,8.03593,8.03593								439.00,9.22321,25.066166,0.000332,24.991878,-1.3295,0.169,9.22182,9.22182									439.00,8.03470,25.060373,0.000328,25.000641,-1.4905,0.115,8.04047,8.04047									439.00,9.09466,25.066047,0.000316,25.009291,-1.6391,0.098,9.09363,9.09363
440.00,7.66954,25.152537,0.000325,25.072846,-2.3500,0.110,7.62581,7.62581									440.00,8.66103,25.074330,0.000338,25.003904,-2.0011,0.119,8.58558,8.58558								440.00,8.12660,25.196848,0.000326,25.128602,-2.1156,0.106,8.02605,8.02605								440.00,9.22322,25.066319,0.000341,24.991939,-1.3295,0.169,9.21994,9.21994									440.00,8.03497,25.060624,0.000332,25.000810,-1.4905,0.115,8.04206,8.04206									440.00,9.09504,25.065927,0.000314,25.009184,-1.6389,0.098,9.09454,9.09454
441.00,7.66649,25.152527,0.000325,25.072852,-2.3499,0.110,7.62360,7.62360									441.00,8.65602,25.074357,0.000339,25.003923,-2.0011,0.119,8.57503,8.57503								441.00,8.12016,25.196789,0.000325,25.128516,-2.1156,0.106,8.01679,8.01679								441.00,9.22260,25.066349,0.000342,24.991891,-1.3295,0.169,9.21988,9.21988									441.00,8.03558,25.060498,0.000330,25.000641,-1.4905,0.115,8.04251,8.04251									441.00,9.09500,25.065837,0.000309,25.009016,-1.6387,0.098,9.09464,9.09464
442.00,7.66045,25.152710,0.000333,25.072934,-2.3498,0.110,7.62029,7.62029									442.00,8.64621,25.074450,0.000338,25.003972,-2.0011,0.119,8.56306,8.56306								442.00,8.11185,25.196931,0.000327,25.128643,-2.1155,0.106,8.00832,8.00832								442.00,9.22229,25.066120,0.000340,24.991656,-1.3295,0.169,9.21877,9.21877									442.00,8.03595,25.060562,0.000329,25.000654,-1.4903,0.115,8.04160,8.04160									442.00,9.09455,25.066040,0.000309,25.009120,-1.6385,0.099,9.09413,9.09413
443.00,7.65334,25.152759,0.000334,25.073011,-2.3498,0.110,7.61635,7.61635									443.00,8.63673,25.074399,0.000333,25.003859,-2.0012,0.119,8.55181,8.55181								443.00,8.09109,25.196940,0.000330,25.128664,-2.1155,0.106,7.99888,7.99888								443.00,9.22195,25.066159,0.000342,24.991694,-1.3294,0.169,9.21825,9.21825									443.00,8.03610,25.060595,0.000330,25.000641,-1.4902,0.115,8.03981,8.03981									443.00,9.09386,25.066076,0.000311,25.009131,-1.6382,0.099,9.09342,9.09342
444.00,7.64721,25.152941,0.000335,25.073126,-2.3497,0.110,7.61026,7.61026									444.00,8.63213,25.074405,0.000333,25.003830,-2.0013,0.120,8.54151,8.54151								444.00,8.07782,25.197038,0.000332,25.128681,-2.1155,0.106,7.98729,7.98729								444.00,9.22161,25.066211,0.000343,24.991738,-1.3294,0.169,9.21884,9.21884									444.00,8.03580,25.060696,0.000332,25.000672,-1.4901,0.115,8.03742,8.03742									444.00,9.09310,25.066138,0.000316,25.009124,-1.6380,0.099,9.09235,9.09235
445.00,7.63702,25.152914,0.000333,25.073069,-2.3496,0.110,7.60294,7.60294									445.00,8.61999,25.074387,0.000330,25.003773,-2.0014,0.120,8.53156,8.53156								445.00,8.06418,25.197145,0.000333,25.128762,-2.1155,0.106,7.97484,7.97484								445.00,9.22152,25.066372,0.000342,24.991869,-1.3294,0.169,9.22026,9.22026									445.00,8.03610,25.060707,0.000335,25.000646,-1.4900,0.115,8.03600,8.03600									445.00,9.09270,25.066306,0.000318,25.009248,-1.6378,0.099,9.09328,9.09328
446.00,7.62896,25.152977,0.000333,25.073058,-2.3496,0.111,7.59782,7.59782									446.00,8.60587,25.074500,0.000331,25.003807,-2.0015,0.120,8.52152,8.52152								446.00,8.04748,25.197262,0.000335,25.128874,-2.1154,0.106,7.96261,7.96261								446.00,9.22145,25.066585,0.000343,24.991975,-1.3293,0.169,9.22015,9.22015									446.00,8.03674,25.060992,0.000338,25.000897,-1.4899,0.115,8.03499,8.03499									446.00,9.09255,25.066487,0.000322,25.009440,-1.6377,0.099,9.09364,9.09364
447.00,7.62542,25.152978,0.000330,25.073025,-2.3495,0.111,7.59430,7.59430									447.00,8.59733,25.074530,0.000335,25.003817,-2.0015,0.120,8.51270,8.51270								447.00,8.02916,25.197222,0.000333,25.128801,-2.1153,0.107,7.95112,7.95112								447.00,9.22117,25.066845,0.000347,24.992137,-1.3293,0.169,9.22067,9.22067									447.00,8.03665,25.061089,0.000341,25.000985,-1.4898,0.116,8.03368,8.03368									447.00,9.09234,25.066493,0.000330,25.009446,-1.6374,0.099,9.09281,9.09281
448.00,7.62460,25.152896,0.000325,25.072881,-2.3494,0.111,7.59194,7.59194									448.00,8.58637,25.074584,0.000338,25.003800,-2.0015,0.120,8.50318,8.50318								448.00,8.01895,25.197272,0.000333,25.128785,-2.1152,0.107,7.94120,7.94120								448.00,9.22100,25.066811,0.000345,24.991997,-1.3293,0.169,9.22016,9.22016									448.00,8.03635,25.061176,0.000345,25.001092,-1.4897,0.116,8.03297,8.03297									448.00,9.09231,25.066582,0.000327,25.009545,-1.6372,0.099,9.09152,9.09152
449.00,7.62569,25.152990,0.000323,25.072934,-2.3494,0.111,7.59001,7.59001									449.00,8.57445,25.074690,0.000341,25.003833,-2.0016,0.120,8.49354,8.49354								449.00,8.01992,25.197314,0.000329,25.128759,-2.1151,0.107,7.93178,7.93178								449.00,9.22097,25.066786,0.000345,24.991867,-1.3293,0.169,9.21887,9.21887									449.00,8.03592,25.061232,0.000349,25.001137,-1.4897,0.115,8.03434,8.03434									449.00,9.09179,25.066572,0.000328,25.009483,-1.6371,0.099,9.08966,9.08966
450.00,7.62507,25.152945,0.000319,25.072786,-2.3493,0.111,7.58883,7.58883									450.00,8.56398,25.074768,0.000342,25.003880,-2.0016,0.120,8.48338,8.48338								450.00,8.01469,25.197343,0.000328,25.128684,-2.1150,0.107,7.92364,7.92364								450.00,9.22074,25.066733,0.000348,24.991819,-1.3293,0.169,9.21835,9.21835									450.00,8.03584,25.061172,0.000344,25.001018,-1.4896,0.116,8.03565,8.03565									450.00,9.09147,25.066486,0.000325,25.009368,-1.6369,0.099,9.08704,9.08704
451.00,7.61769,25.152940,0.000317,25.072758,-2.3492,0.112,7.58624,7.58624									451.00,8.55290,25.074672,0.000338,25.003794,-2.0016,0.120,8.47466,8.47466								451.00,8.00132,25.197206,0.000325,25.128513,-2.1149,0.107,7.91718,7.91718								451.00,9.22037,25.066490,0.000336,24.991689,-1.3293,0.169,9.21904,9.21904									451.00,8.03635,25.061118,0.000347,25.000937,-1.4896,0.115,8.03656,8.03656									451.00,9.09119,25.066554,0.000329,25.009307,-1.6367,0.099,9.08545,9.08545
452.00,7.60892,25.153090,0.000321,25.072884,-2.3492,0.112,7.58345,7.58345									452.00,8.53766,25.074660,0.000337,25.003725,-2.0016,0.120,8.46577,8.46577								452.00,7.98669,25.197365,0.000323,25.128636,-2.1149,0.107,7.91226,7.91226								452.00,9.22014,25.066448,0.000332,24.991620,-1.3293,0.170,9.21905,9.21905									452.00,8.03729,25.061065,0.000343,25.000872,-1.4895,0.116,8.03910,8.03910									452.00,9.09089,25.066372,0.000320,25.009043,-1.6365,0.100,9.08511,9.08511
453.00,7.60255,25.153221,0.000320,25.072953,-2.3491,0.112,7.57912,7.57912									453.00,8.53006,25.074713,0.000337,25.003767,-2.0016,0.120,8.45784,8.45784								453.00,7.97162,25.197371,0.000319,25.128646,-2.1148,0.108,7.90840,7.90840								453.00,9.22019,25.066568,0.000330,24.991809,-1.3293,0.170,9.21976,9.21976									453.00,8.03780,25.060931,0.000337,25.000698,-1.4894,0.116,8.04065,8.04065									453.00,9.09073,25.066396,0.000323,25.009000,-1.6364,0.100,9.08590,9.08590
454.00,7.59631,25.153144,0.000316,25.072868,-2.3490,0.112,7.57507,7.57507									454.00,8.52300,25.074723,0.000334,25.003702,-2.0016,0.121,8.45082,8.45082								454.00,7.96204,25.197383,0.000321,25.128700,-2.1147,0.108,7.90540,7.90540								454.00,9.22002,25.066721,0.000332,24.991950,-1.3293,0.170,9.22022,9.22022									454.00,8.03808,25.060927,0.000330,25.000633,-1.4893,0.116,8.04096,8.04096									454.00,9.09070,25.066362,0.000321,25.008989,-1.6362,0.100,9.08707,9.08707
455.00,7.59355,25.153227,0.000315,25.072995,-2.3489,0.112,7.57222,7.57222									455.00,8.51415,25.074723,0.000330,25.003665,-2.0016,0.121,8.44551,8.44551								455.00,7.95262,25.197559,0.000320,25.128846,-2.1147,0.108,7.90222,7.90222								455.00,9.21993,25.066880,0.000334,24.992053,-1.3294,0.170,9.22113,9.22113									455.00,8.03757,25.061053,0.000332,25.000720,-1.4892,0.116,8.03950,8.03950									455.00,9.09068,25.066395,0.000322,25.009043,-1.6360,0.100,9.08798,9.08798
456.00,7.59231,25.153286,0.000314,25.073002,-2.3488,0.112,7.57104,7.57104									456.00,8.50295,25.074841,0.000327,25.003708,-2.0015,0.121,8.43987,8.43987								456.00,7.94030,25.197764,0.000321,25.128990,-2.1146,0.108,7.89866,7.89866								456.00,9.21997,25.066986,0.000343,24.992086,-1.3295,0.170,9.22079,9.22079									456.00,8.03651,25.061211,0.000332,25.000857,-1.4891,0.116,8.03795,8.03795									456.00,9.09064,25.066359,0.000316,25.009046,-1.6358,0.100,9.08802,9.08802
457.00,7.59006,25.153277,0.000310,25.072905,-2.3487,0.113,7.56921,7.56921									457.00,8.49331,25.074958,0.000325,25.003760,-2.0015,0.121,8.43535,8.43535								457.00,7.92911,25.197843,0.000321,25.129028,-2.1145,0.108,7.89353,7.89353								457.00,9.21987,25.067016,0.000343,24.992102,-1.3295,0.170,9.22041,9.22041									457.00,8.03595,25.061335,0.000333,25.000911,-1.4891,0.117,8.03591,8.03591									457.00,9.09014,25.066678,0.000322,25.009387,-1.6356,0.100,9.08697,9.08697
458.00,7.58723,25.153295,0.000309,25.072849,-2.3486,0.113,7.56827,7.56827									458.00,8.48257,25.075071,0.000324,25.003785,-2.0015,0.122,8.43154,8.43154								458.00,7.92188,25.197929,0.000317,25.129048,-2.1144,0.108,7.88791,7.88791								458.00,9.21955,25.067087,0.000348,24.992073,-1.3296,0.170,9.21964,9.21964									458.00,8.03632,25.061356,0.000331,25.000910,-1.4889,0.117,8.03468,8.03468									458.00,9.08940,25.066737,0.000322,25.009479,-1.6355,0.100,9.08524,9.08524
459.00,7.58381,25.153295,0.000309,25.072832,-2.3486,0.113,7.56617,7.56617									459.00,8.47456,25.075131,0.000323,25.003781,-2.0015,0.122,8.42792,8.42792								459.00,7.91631,25.197949,0.000317,25.129039,-2.1143,0.109,7.88236,7.88236								459.00,9.21951,25.067231,0.000345,24.992186,-1.3296,0.170,9.22029,9.22029									459.00,8.03728,25.061387,0.000329,25.000913,-1.4888,0.117,8.03401,8.03401									459.00,9.08866,25.066805,0.000324,25.009516,-1.6353,0.101,9.08425,9.08425
460.00,7.58138,25.153309,0.000310,25.072801,-2.3485,0.113,7.56299,7.56299									460.00,8.46366,25.075243,0.000326,25.003793,-2.0016,0.122,8.42431,8.42431								460.00,7.91119,25.197941,0.000320,25.129000,-2.1142,0.109,7.87630,7.87630								460.00,9.21982,25.067152,0.000340,24.992125,-1.3297,0.170,9.21936,9.21936									460.00,8.03766,25.061283,0.000324,25.000810,-1.4887,0.117,8.03433,8.03433									460.00,9.08809,25.066910,0.000325,25.009594,-1.6352,0.101,9.08331,9.08331
461.00,7.57956,25.153368,0.000310,25.072854,-2.3485,0.113,7.55841,7.55841									461.00,8.45909,25.075333,0.000333,25.003860,-2.0016,0.122,8.42046,8.42046								461.00,7.90809,25.197965,0.000323,25.129014,-2.1140,0.109,7.86905,7.86905								461.00,9.21981,25.067266,0.000339,24.992147,-1.3297,0.171,9.21892,9.21892									461.00,8.03686,25.061129,0.000321,25.000620,-1.4886,0.117,8.03540,8.03540									461.00,9.08784,25.066896,0.000329,25.009563,-1.6350,0.101,9.08361,9.08361
462.00,7.57702,25.153362,0.000310,25.072867,-2.3485,0.113,7.55550,7.55550									462.00,8.44912,25.075292,0.000329,25.003803,-2.0017,0.122,8.41795,8.41795								462.00,7.90499,25.197959,0.000324,25.128980,-2.1140,0.109,7.86398,7.86398								462.00,9.21987,25.067511,0.000344,24.992406,-1.3297,0.171,9.21903,9.21903									462.00,8.03647,25.061068,0.000321,25.000545,-1.4886,0.117,8.03667,8.03667									462.00,9.08745,25.066817,0.000326,25.009475,-1.6349,0.101,9.08419,9.08419
463.00,7.57503,25.153437,0.000314,25.072965,-2.3484,0.113,7.55291,7.55291									463.00,8.44267,25.075185,0.000327,25.003699,-2.0017,0.122,8.41542,8.41542								463.00,7.90235,25.198042,0.000329,25.129077,-2.1139,0.109,7.86047,7.86047								463.00,9.21973,25.067279,0.000337,24.992202,-1.3297,0.171,9.21953,9.21953									463.00,8.03653,25.061031,0.000319,25.000484,-1.4886,0.117,8.03772,8.03772									463.00,9.08714,25.066827,0.000324,25.009458,-1.6348,0.101,9.08533,9.08533
464.00,7.57210,25.153550,0.000317,25.073025,-2.3484,0.114,7.55103,7.55103									464.00,8.43974,25.075254,0.000328,25.003721,-2.0018,0.122,8.41240,8.41240								464.00,7.89904,25.197983,0.000330,25.128946,-2.1138,0.109,7.85795,7.85795								464.00,9.21966,25.067156,0.000340,24.992047,-1.3297,0.171,9.21885,9.21885									464.00,8.03661,25.061071,0.000323,25.000604,-1.4886,0.117,8.03706,8.03706									464.00,9.08689,25.066865,0.000323,25.009469,-1.6346,0.101,9.08593,9.08593
465.00,7.56911,25.153638,0.000319,25.073062,-2.3484,0.114,7.54814,7.54814									465.00,8.43681,25.075316,0.000328,25.003772,-2.0018,0.122,8.40918,8.40918								465.00,7.89377,25.197930,0.000328,25.128906,-2.1138,0.109,7.85636,7.85636								465.00,9.21949,25.067251,0.000342,24.992137,-1.3297,0.171,9.21910,9.21910									465.00,8.03719,25.061257,0.000329,25.000794,-1.4886,0.117,8.03649,8.03649									465.00,9.08640,25.066864,0.000322,25.009402,-1.6345,0.101,9.08565,9.08565
466.00,7.56643,25.153662,0.000323,25.073033,-2.3483,0.114,7.54623,7.54623									466.00,8.43143,25.075350,0.000327,25.003759,-2.0018,0.122,8.40577,8.40577								466.00,7.88801,25.197925,0.000325,25.128871,-2.1137,0.109,7.85572,7.85572								466.00,9.21952,25.067287,0.000340,24.992212,-1.3297,0.171,9.21912,9.21912									466.00,8.03726,25.061356,0.000329,25.000883,-1.4886,0.117,8.03678,8.03678									466.00,9.08574,25.066822,0.000318,25.009310,-1.6343,0.101,9.08490,9.08490
467.00,7.56490,25.153712,0.000323,25.073021,-2.3482,0.114,7.54352,7.54352									467.00,8.42695,25.075503,0.000332,25.003880,-2.0018,0.123,8.40150,8.40150								467.00,7.88232,25.197959,0.000323,25.128882,-2.1136,0.109,7.85499,7.85499								467.00,9.21949,25.067246,0.000340,24.992100,-1.3297,0.171,9.21939,9.21939									467.00,8.03720,25.061422,0.000328,25.000944,-1.4885,0.117,8.03674,8.03674									467.00,9.08535,25.066863,0.000320,25.009253,-1.6342,0.101,9.08475,9.08475
468.00,7.56291,25.153779,0.000322,25.073026,-2.3481,0.114,7.54094,7.54094									468.00,8.42399,25.075657,0.000335,25.004005,-2.0019,0.123,8.39689,8.39689								468.00,7.87604,25.197871,0.000323,25.128749,-2.1136,0.109,7.85248,7.85248								468.00,9.21956,25.067467,0.000344,24.992255,-1.3298,0.171,9.21989,9.21989									468.00,8.03708,25.061531,0.000331,25.001021,-1.4884,0.118,8.03638,8.03638									468.00,9.08523,25.066933,0.000321,25.009249,-1.6340,0.102,9.08440,9.08440
469.00,7.55978,25.153837,0.000320,25.073035,-2.3479,0.114,7.53929,7.53929									469.00,8.42097,25.075613,0.000336,25.004012,-2.0019,0.123,8.39188,8.39188								469.00,7.87103,25.198044,0.000322,25.128924,-2.1135,0.110,7.84766,7.84766								469.00,9.21984,25.067439,0.000340,24.992223,-1.3298,0.171,9.22033,9.22033									469.00,8.03707,25.061621,0.000334,25.001007,-1.4883,0.118,8.03666,8.03666									469.00,9.08514,25.066981,0.000320,25.009224,-1.6339,0.102,9.08302,9.08302
470.00,7.55732,25.153890,0.000320,25.073068,-2.3478,0.114,7.53996,7.53996									470.00,8.41777,25.075590,0.000336,25.003957,-2.0019,0.123,8.38772,8.38772								470.00,7.86713,25.198010,0.000325,25.128854,-2.1134,0.110,7.84371,7.84371								470.00,9.22002,25.067564,0.000341,24.992206,-1.3299,0.171,9.22049,9.22049									470.00,8.03693,25.061642,0.000334,25.000970,-1.4882,0.118,8.03666,8.03666									470.00,9.08494,25.067013,0.000318,25.009173,-1.6337,0.102,9.08239,9.08239
471.00,7.55426,25.153968,0.000318,25.073110,-2.3478,0.114,7.54110,7.54110									471.00,8.41541,25.075628,0.000336,25.003882,-2.0019,0.123,8.38598,8.38598								471.00,7.86463,25.198018,0.000325,25.128844,-2.1132,0.110,7.84057,7.84057								471.00,9.21991,25.067544,0.000343,24.992064,-1.3299,0.172,9.22044,9.22044									471.00,8.03658,25.061576,0.000333,25.000854,-1.4881,0.118,8.03554,8.03554									471.00,9.08479,25.067190,0.000322,25.009276,-1.6335,0.102,9.08264,9.08264
472.00,7.55136,25.153960,0.000321,25.073050,-2.3478,0.114,7.54179,7.54179									472.00,8.41234,25.075593,0.000334,25.003755,-2.0019,0.123,8.38291,8.38291								472.00,7.86165,25.198012,0.000324,25.128785,-2.1131,0.110,7.83656,7.83656								472.00,9.21982,25.067468,0.000340,24.991906,-1.3299,0.172,9.22034,9.22034									472.00,8.03624,25.061629,0.000336,25.000849,-1.4881,0.118,8.03492,8.03492									472.00,9.08481,25.067246,0.000320,25.009337,-1.6334,0.102,9.08324,9.08324
473.00,7.54805,25.153888,0.000322,25.072930,-2.3477,0.114,7.54318,7.54318									473.00,8.40872,25.075665,0.000332,25.003737,-2.0019,0.123,8.38024,8.38024								473.00,7.85813,25.198177,0.000321,25.128888,-2.1131,0.110,7.83331,7.83331								473.00,9.21970,25.067538,0.000342,24.991902,-1.3299,0.172,9.21951,9.21951									473.00,8.03600,25.061754,0.000341,25.000929,-1.4880,0.118,8.03482,8.03482									473.00,9.08472,25.067292,0.000321,25.009316,-1.6332,0.102,9.08352,9.08352
474.00,7.54590,25.153901,0.000324,25.072864,-2.3477,0.115,7.54420,7.54420									474.00,8.40472,25.075658,0.000330,25.003667,-2.0019,0.123,8.37836,8.37836								474.00,7.85463,25.198195,0.000320,25.128870,-2.1130,0.110,7.83047,7.83047								474.00,9.21965,25.067580,0.000343,24.991864,-1.3299,0.172,9.21919,9.21919									474.00,8.03575,25.061735,0.000339,25.000837,-1.4880,0.118,8.03475,8.03475									474.00,9.08456,25.067399,0.000325,25.009368,-1.6330,0.102,9.08465,9.08465
475.00,7.54459,25.153904,0.000324,25.072776,-2.3476,0.115,7.54391,7.54391									475.00,8.40078,25.075755,0.000330,25.003737,-2.0019,0.123,8.37581,8.37581								475.00,7.85150,25.198257,0.000319,25.128914,-2.1130,0.110,7.82702,7.82702								475.00,9.21961,25.067534,0.000342,24.991813,-1.3299,0.172,9.21894,9.21894									475.00,8.03562,25.061858,0.000343,25.000915,-1.4879,0.118,8.03492,8.03492									475.00,9.08449,25.067541,0.000329,25.009486,-1.6329,0.102,9.08670,9.08670
476.00,7.54458,25.153919,0.000322,25.072729,-2.3475,0.115,7.54209,7.54209									476.00,8.39717,25.075797,0.000333,25.003768,-2.0019,0.123,8.37219,8.37219								476.00,7.84853,25.198371,0.000317,25.128949,-2.1130,0.111,7.82362,7.82362								476.00,9.21938,25.067523,0.000340,24.991808,-1.3299,0.172,9.21857,9.21857									476.00,8.03575,25.062020,0.000346,25.001025,-1.4879,0.118,8.03492,8.03492									476.00,9.08447,25.067548,0.000325,25.009500,-1.6327,0.102,9.08651,9.08651
477.00,7.54454,25.153986,0.000324,25.072798,-2.3475,0.115,7.54028,7.54028									477.00,8.39414,25.075863,0.000335,25.003836,-2.0019,0.123,8.37069,8.37069								477.00,7.84581,25.198385,0.000324,25.128908,-2.1129,0.111,7.82079,7.82079								477.00,9.21909,25.067492,0.000340,24.991798,-1.3299,0.172,9.21656,9.21656									477.00,8.03593,25.062068,0.000344,25.000994,-1.4878,0.118,8.03453,8.03453									477.00,9.08433,25.067591,0.000325,25.009499,-1.6325,0.102,9.08511,9.08511
478.00,7.54405,25.154188,0.000325,25.072945,-2.3474,0.115,7.53775,7.53775									478.00,8.39074,25.075909,0.000337,25.003844,-2.0020,0.123,8.36978,8.36978								478.00,7.84314,25.198318,0.000332,25.128807,-2.1128,0.110,7.81781,7.81781								478.00,9.21903,25.067597,0.000340,24.991900,-1.3299,0.172,9.21610,9.21610									478.00,8.03567,25.062075,0.000341,25.000984,-1.4878,0.118,8.03336,8.03336									478.00,9.08429,25.067532,0.000324,25.009463,-1.6324,0.103,9.08375,9.08375
479.00,7.54302,25.154201,0.000325,25.072960,-2.3473,0.115,7.53705,7.53705									479.00,8.38753,25.076083,0.000339,25.003931,-2.0020,0.123,8.36877,8.36877								479.00,7.84010,25.198356,0.000333,25.128813,-2.1127,0.111,7.81588,7.81588								479.00,9.21862,25.067720,0.000341,24.992027,-1.3299,0.172,9.21622,9.21622									479.00,8.03542,25.062030,0.000342,25.000951,-1.4877,0.119,8.03264,8.03264									479.00,9.08428,25.067490,0.000323,25.009468,-1.6322,0.103,9.08370,9.08370
480.00,7.54224,25.154288,0.000328,25.073083,-2.3472,0.115,7.53701,7.53701									480.00,8.38414,25.076173,0.000342,25.003932,-2.0021,0.124,8.36769,8.36769								480.00,7.83753,25.198438,0.000334,25.128802,-2.1126,0.111,7.81501,7.81501								480.00,9.21873,25.067618,0.000339,24.991904,-1.3298,0.172,9.21659,9.21659									480.00,8.03515,25.061931,0.000338,25.000855,-1.4877,0.119,8.03223,8.03223									480.00,9.08437,25.067453,0.000320,25.009393,-1.6320,0.103,9.08369,9.08369
481.00,7.54198,25.154301,0.000330,25.073112,-2.3472,0.115,7.53857,7.53857									481.00,8.38093,25.076251,0.000343,25.003945,-2.0021,0.124,8.36652,8.36652								481.00,7.83452,25.198395,0.000339,25.128740,-2.1125,0.111,7.81464,7.81464								481.00,9.21877,25.067787,0.000342,24.992011,-1.3298,0.173,9.21690,9.21690									481.00,8.03501,25.061933,0.000337,25.000839,-1.4877,0.119,8.03243,8.03243									481.00,9.08458,25.067513,0.000322,25.009474,-1.6318,0.103,9.08407,9.08407
482.00,7.54177,25.154418,0.000333,25.073162,-2.3471,0.115,7.54018,7.54018									482.00,8.37904,25.076304,0.000345,25.003927,-2.0021,0.124,8.36424,8.36424								482.00,7.83153,25.198421,0.000337,25.128743,-2.1124,0.111,7.81433,7.81433								482.00,9.21871,25.067785,0.000339,24.991976,-1.3298,0.173,9.21831,9.21831									482.00,8.03478,25.062036,0.000339,25.000973,-1.4877,0.119,8.03209,8.03209									482.00,9.08449,25.067541,0.000324,25.009460,-1.6316,0.103,9.08490,9.08490
483.00,7.54095,25.154308,0.000327,25.073090,-2.3470,0.115,7.54134,7.54134									483.00,8.37697,25.076340,0.000345,25.003870,-2.0021,0.124,8.36075,8.36075								483.00,7.82909,25.198467,0.000329,25.128736,-2.1123,0.111,7.81364,7.81364								483.00,9.21863,25.067743,0.000339,24.991965,-1.3298,0.173,9.21801,9.21801									483.00,8.03427,25.062020,0.000341,25.000929,-1.4876,0.119,8.03166,8.03166									483.00,9.08443,25.067609,0.000325,25.009494,-1.6314,0.103,9.08556,9.08556
484.00,7.54068,25.154346,0.000328,25.073110,-2.3469,0.115,7.54001,7.54001									484.00,8.37490,25.076317,0.000343,25.003762,-2.0021,0.124,8.35829,8.35829								484.00,7.82702,25.198488,0.000331,25.128696,-2.1123,0.111,7.81307,7.81307								484.00,9.21857,25.067662,0.000339,24.991874,-1.3298,0.173,9.21732,9.21732									484.00,8.03398,25.062117,0.000343,25.000968,-1.4876,0.119,8.03140,8.03140									484.00,9.08423,25.067744,0.000327,25.009537,-1.6313,0.103,9.08533,9.08533
485.00,7.54073,25.154370,0.000326,25.073057,-2.3469,0.116,7.53925,7.53925									485.00,8.37262,25.076201,0.000337,25.003661,-2.0021,0.124,8.35672,8.35672								485.00,7.82471,25.198559,0.000332,25.128711,-2.1122,0.111,7.81222,7.81222								485.00,9.21830,25.067788,0.000339,24.991959,-1.3298,0.173,9.21589,9.21589									485.00,8.03380,25.062204,0.000347,25.000966,-1.4875,0.119,8.03119,8.03119									485.00,9.08424,25.067832,0.000329,25.009635,-1.6311,0.103,9.08454,9.08454
486.00,7.54086,25.154383,0.000324,25.073016,-2.3468,0.116,7.53776,7.53776									486.00,8.37029,25.076224,0.000336,25.003646,-2.0021,0.124,8.35592,8.35592								486.00,7.82258,25.198710,0.000329,25.128786,-2.1120,0.111,7.81064,7.81064								486.00,9.21784,25.067923,0.000341,24.992067,-1.3299,0.173,9.21521,9.21521									486.00,8.03362,25.062353,0.000347,25.001081,-1.4874,0.119,8.03108,8.03108									486.00,9.08437,25.067814,0.000330,25.009554,-1.6309,0.103,9.08454,9.08454
487.00,7.54023,25.154409,0.000324,25.073014,-2.3467,0.116,7.53684,7.53684									487.00,8.36843,25.076206,0.000332,25.003591,-2.0021,0.124,8.35539,8.35539								487.00,7.82060,25.198717,0.000328,25.128727,-2.1119,0.111,7.80964,7.80964								487.00,9.21759,25.068054,0.000341,24.992089,-1.3299,0.173,9.21477,9.21477									487.00,8.03332,25.062318,0.000345,25.000984,-1.4873,0.119,8.03082,8.03082									487.00,9.08434,25.067768,0.000328,25.009509,-1.6307,0.103,9.08443,9.08443
488.00,7.54004,25.154456,0.000325,25.072947,-2.3466,0.115,7.53763,7.53763									488.00,8.36689,25.076259,0.000332,25.003645,-2.0021,0.125,8.35489,8.35489								488.00,7.81898,25.198826,0.000327,25.128789,-2.1118,0.111,7.80987,7.80987								488.00,9.21731,25.068131,0.000343,24.992004,-1.3298,0.173,9.21525,9.21525									488.00,8.03280,25.062261,0.000341,25.000877,-1.4872,0.119,8.03040,8.03040									488.00,9.08440,25.067850,0.000330,25.009561,-1.6305,0.103,9.08436,9.08436
489.00,7.53936,25.154565,0.000323,25.072941,-2.3466,0.116,7.53973,7.53973									489.00,8.36541,25.076335,0.000336,25.003727,-2.0022,0.125,8.35379,8.35379								489.00,7.81773,25.198740,0.000327,25.128651,-2.1117,0.112,7.81077,7.81077								489.00,9.21699,25.068286,0.000339,24.992021,-1.3298,0.174,9.21512,9.21512									489.00,8.03233,25.062323,0.000341,25.000886,-1.4871,0.119,8.02969,8.02969									489.00,9.08433,25.067776,0.000326,25.009530,-1.6302,0.104,9.08399,9.08399
490.00,7.53893,25.154619,0.000319,25.072906,-2.3465,0.116,7.53989,7.53989									490.00,8.36352,25.076484,0.000340,25.003790,-2.0022,0.125,8.35193,8.35193								490.00,7.81609,25.198756,0.000328,25.128630,-2.1115,0.112,7.80955,7.80955								490.00,9.21658,25.068381,0.000343,24.992043,-1.3298,0.174,9.21557,9.21557									490.00,8.03197,25.062311,0.000334,25.000833,-1.4870,0.119,8.02820,8.02820									490.00,9.08448,25.067712,0.000324,25.009421,-1.6300,0.104,9.08281,9.08281
491.00,7.53875,25.154696,0.000318,25.072920,-2.3465,0.116,7.54054,7.54054									491.00,8.36181,25.076503,0.000339,25.003804,-2.0023,0.125,8.34902,8.34902								491.00,7.81483,25.198789,0.000330,25.128620,-2.1114,0.112,7.80875,7.80875								491.00,9.21634,25.068288,0.000340,24.991873,-1.3298,0.174,9.21565,9.21565									491.00,8.03162,25.062134,0.000330,25.000611,-1.4870,0.119,8.02726,8.02726									491.00,9.08431,25.067853,0.000327,25.009489,-1.6299,0.104,9.08154,9.08154
492.00,7.53836,25.154715,0.000312,25.072874,-2.3464,0.117,7.54071,7.54071									492.00,8.36010,25.076631,0.000340,25.003833,-2.0023,0.125,8.34655,8.34655								492.00,7.81349,25.198909,0.000332,25.128703,-2.1114,0.112,7.80733,7.80733								492.00,9.21632,25.068291,0.000341,24.991871,-1.3298,0.174,9.21622,9.21622									492.00,8.03136,25.062089,0.000327,25.000545,-1.4869,0.119,8.02757,8.02757									492.00,9.08388,25.067950,0.000327,25.009505,-1.6298,0.104,9.08012,9.08012
493.00,7.53881,25.154920,0.000312,25.073047,-2.3463,0.117,7.53958,7.53958									493.00,8.35847,25.076688,0.000339,25.003824,-2.0024,0.125,8.34567,8.34567								493.00,7.81229,25.198997,0.000335,25.128701,-2.1113,0.112,7.80570,7.80570								493.00,9.21627,25.068351,0.000341,24.991876,-1.3298,0.174,9.21622,9.21622									493.00,8.03101,25.062225,0.000328,25.000672,-1.4869,0.120,8.02959,8.02959									493.00,9.08340,25.067922,0.000323,25.009403,-1.6296,0.104,9.07893,9.07893
494.00,7.53897,25.154932,0.000310,25.073001,-2.3462,0.117,7.53871,7.53871									494.00,8.35706,25.076663,0.000337,25.003770,-2.0025,0.125,8.34514,8.34514								494.00,7.81126,25.199244,0.000333,25.128884,-2.1113,0.113,7.80369,7.80369								494.00,9.21626,25.068401,0.000341,24.991874,-1.3298,0.174,9.21561,9.21561									494.00,8.03096,25.062212,0.000326,25.000645,-1.4868,0.120,8.03097,8.03097									494.00,9.08297,25.068106,0.000328,25.009496,-1.6295,0.104,9.07858,9.07858
495.00,7.53891,25.154995,0.000312,25.073046,-2.3461,0.117,7.53835,7.53835									495.00,8.35585,25.076731,0.000338,25.003767,-2.0025,0.125,8.34562,8.34562								495.00,7.81034,25.199227,0.000328,25.128843,-2.1112,0.113,7.80326,7.80326								495.00,9.21584,25.068476,0.000342,24.991906,-1.3298,0.174,9.21455,9.21455									495.00,8.03099,25.062276,0.000328,25.000716,-1.4867,0.120,8.03274,8.03274									495.00,9.08278,25.068176,0.000327,25.009562,-1.6293,0.104,9.07946,9.07946
496.00,7.53874,25.155170,0.000316,25.073128,-2.3460,0.117,7.53691,7.53691									496.00,8.35474,25.076822,0.000339,25.003801,-2.0026,0.125,8.34658,8.34658								496.00,7.80965,25.199277,0.000325,25.128838,-2.1112,0.113,7.80355,7.80355								496.00,9.21550,25.068529,0.000341,24.991960,-1.3298,0.174,9.21337,9.21337									496.00,8.03094,25.062301,0.000326,25.000714,-1.4866,0.120,8.03209,8.03209									496.00,9.08274,25.068165,0.000326,25.009526,-1.6291,0.105,9.08136,9.08136
497.00,7.53854,25.155292,0.000320,25.073201,-2.3458,0.117,7.53577,7.53577									497.00,8.35367,25.076816,0.000341,25.003785,-2.0026,0.125,8.34654,8.34654								497.00,7.80912,25.199332,0.000324,25.128820,-2.1111,0.113,7.80494,7.80494								497.00,9.21535,25.068525,0.000335,24.991896,-1.3298,0.174,9.21252,9.21252									497.00,8.03073,25.062454,0.000328,25.000785,-1.4865,0.120,8.03121,8.03121									497.00,9.08300,25.068191,0.000329,25.009532,-1.6289,0.104,9.08285,9.08285
498.00,7.53823,25.155307,0.000323,25.073186,-2.3457,0.117,7.53392,7.53392									498.00,8.35232,25.076872,0.000343,25.003778,-2.0027,0.125,8.34475,8.34475								498.00,7.80868,25.199237,0.000328,25.128723,-2.1110,0.113,7.80569,7.80569								498.00,9.21539,25.068549,0.000333,24.991895,-1.3299,0.174,9.21179,9.21179									498.00,8.03064,25.062590,0.000331,25.000827,-1.4863,0.120,8.02876,8.02876									498.00,9.08303,25.068317,0.000331,25.009615,-1.6286,0.105,9.08311,9.08311
499.00,7.53780,25.155383,0.000325,25.073252,-2.3457,0.117,7.53161,7.53161									499.00,8.35086,25.076940,0.000342,25.003823,-2.0027,0.126,8.34372,8.34372								499.00,7.80838,25.199220,0.000331,25.128668,-2.1110,0.113,7.80660,7.80660								499.00,9.21526,25.068569,0.000332,24.991910,-1.3298,0.174,9.21222,9.21222									499.00,8.03028,25.062664,0.000335,25.000898,-1.4862,0.120,8.02626,8.02626									499.00,9.08285,25.068232,0.000329,25.009461,-1.6284,0.105,9.08290,9.08290
500.00,7.53725,25.155442,0.000331,25.073221,-2.3456,0.117,7.53012,7.53012									500.00,8.34977,25.077007,0.000341,25.003896,-2.0028,0.126,8.34275,8.34275								500.00,7.80784,25.199301,0.000335,25.128721,-2.1110,0.113,7.80810,7.80810								500.00,9.21476,25.068611,0.000334,24.991917,-1.3298,0.174,9.21206,9.21206									500.00,8.03034,25.062673,0.000341,25.000881,-1.4861,0.120,8.02377,8.02377									500.00,9.08247,25.068283,0.000328,25.009414,-1.6282,0.105,9.08204,9.08204
501.00,7.53643,25.155488,0.000333,25.073234,-2.3455,0.117,7.52861,7.52861									501.00,8.34889,25.076944,0.000339,25.003791,-2.0028,0.126,8.34240,8.34240								501.00,7.80777,25.199329,0.000340,25.128761,-2.1109,0.113,7.80810,7.80810								501.00,9.21434,25.068675,0.000335,24.991932,-1.3298,0.174,9.21279,9.21279									501.00,8.03011,25.062759,0.000344,25.000906,-1.4860,0.120,8.02246,8.02246									501.00,9.08198,25.068362,0.000329,25.009456,-1.6280,0.105,9.07972,9.07972
502.00,7.53573,25.155440,0.000330,25.073126,-2.3454,0.117,7.52887,7.52887									502.00,8.34810,25.077010,0.000337,25.003816,-2.0028,0.126,8.34234,8.34234								502.00,7.80746,25.199354,0.000342,25.128823,-2.1109,0.113,7.80683,7.80683								502.00,9.21410,25.068693,0.000336,24.991958,-1.3298,0.174,9.21137,9.21137									502.00,8.02938,25.062819,0.000345,25.000931,-1.4859,0.120,8.02052,8.02052									502.00,9.08167,25.068449,0.000326,25.009451,-1.6278,0.105,9.07772,9.07772
503.00,7.53547,25.155415,0.000327,25.073037,-2.3454,0.117,7.53046,7.53046									503.00,8.34736,25.076983,0.000335,25.003775,-2.0028,0.126,8.34275,8.34275								503.00,7.80698,25.199520,0.000340,25.128968,-2.1108,0.113,7.80578,7.80578								503.00,9.21398,25.068738,0.000338,24.991954,-1.3299,0.175,9.20050,9.20050									503.00,8.02840,25.062913,0.000347,25.001026,-1.4859,0.120,8.01274,8.01274									503.00,9.08139,25.068487,0.000327,25.009400,-1.6276,0.105,9.06917,9.06917
504.00,7.53541,25.155439,0.000327,25.073040,-2.3452,0.118,7.53074,7.53074									504.00,8.34653,25.077071,0.000332,25.003813,-2.0028,0.126,8.34160,8.34160								504.00,7.80642,25.199552,0.000336,25.128978,-2.1107,0.113,7.80322,7.80322								504.00,9.21391,25.068799,0.000338,24.992032,-1.3299,0.175,9.17279,9.17279									504.00,8.02742,25.062969,0.000343,25.001010,-1.4858,0.121,7.99419,7.99419									504.00,9.08087,25.068523,0.000327,25.009399,-1.6274,0.105,9.04399,9.04399
505.00,7.53527,25.155477,0.000325,25.073062,-2.3451,0.118,7.53074,7.53074									505.00,8.34552,25.076976,0.000327,25.003642,-2.0028,0.126,8.33953,8.33953								505.00,7.80559,25.199677,0.000334,25.129061,-2.1107,0.114,7.79962,7.79962								505.00,9.21353,25.068732,0.000335,24.991943,-1.3299,0.175,9.12287,9.12287									505.00,8.02732,25.063026,0.000341,25.001030,-1.4858,0.121,7.95685,7.95685									505.00,9.08049,25.068510,0.000329,25.009373,-1.6272,0.105,8.99757,8.99757
506.00,7.53475,25.155361,0.000323,25.072933,-2.3450,0.118,7.53118,7.53118									506.00,8.34425,25.077055,0.000325,25.003676,-2.0028,0.126,8.33816,8.33816								506.00,7.80477,25.199721,0.000330,25.128975,-2.1106,0.114,7.79758,7.79758								506.00,9.21306,25.068753,0.000333,24.991904,-1.3298,0.175,9.04752,9.04752									506.00,8.02758,25.063122,0.000343,25.001107,-1.4857,0.121,7.89705,7.89705									506.00,9.08056,25.068461,0.000332,25.009286,-1.6270,0.105,8.92955,8.92955
507.00,7.53390,25.155412,0.000323,25.072953,-2.3449,0.118,7.53016,7.53016									507.00,8.34334,25.077040,0.000324,25.003634,-2.0029,0.126,8.33850,8.33850								507.00,7.80421,25.199796,0.000333,25.128940,-2.1106,0.114,7.79616,7.79616								507.00,9.21217,25.068853,0.000336,24.991906,-1.3297,0.175,8.95018,8.95018									507.00,8.02661,25.063155,0.000342,25.001143,-1.4856,0.121,7.81650,7.81650									507.00,9.08129,25.068552,0.000335,25.009334,-1.6268,0.105,8.83814,8.83814
508.00,7.53322,25.155527,0.000326,25.073040,-2.3449,0.118,7.52890,7.52890									508.00,8.34317,25.077134,0.000322,25.003668,-2.0029,0.127,8.33906,8.33906								508.00,7.80351,25.199834,0.000331,25.128874,-2.1105,0.114,7.79577,7.79577								508.00,9.21194,25.068898,0.000336,24.991925,-1.3295,0.175,8.84281,8.84281									508.00,8.02420,25.062930,0.000335,25.000889,-1.4855,0.121,7.72546,7.72546									508.00,9.08166,25.068458,0.000329,25.009302,-1.6266,0.106,8.73343,8.73343
509.00,7.53272,25.155512,0.000328,25.072964,-2.3448,0.118,7.52815,7.52815									509.00,8.34278,25.077021,0.000318,25.003528,-2.0030,0.127,8.33996,8.33996								509.00,7.80287,25.200045,0.000335,25.128977,-2.1104,0.114,7.79674,7.79674								509.00,9.21256,25.069015,0.000339,24.991951,-1.3295,0.175,8.74261,8.74261									509.00,8.02225,25.063058,0.000339,25.001031,-1.4853,0.121,7.63553,7.63553									509.00,9.07939,25.068491,0.000329,25.009298,-1.6264,0.106,8.62985,8.62985
510.00,7.53194,25.155541,0.000327,25.072942,-2.3448,0.118,7.52732,7.52732									510.00,8.34247,25.077073,0.000318,25.003548,-2.0030,0.127,8.34218,8.34218								510.00,7.80238,25.199995,0.000338,25.128843,-2.1104,0.114,7.79750,7.79750								510.00,9.21124,25.069121,0.000337,24.992032,-1.3295,0.175,8.66610,8.66610									510.00,8.02030,25.062997,0.000333,25.000953,-1.4851,0.121,7.56228,7.56228									510.00,9.07854,25.068607,0.000328,25.009315,-1.6262,0.106,8.54107,8.54107
511.00,7.53105,25.155672,0.000326,25.073037,-2.3447,0.118,7.52677,7.52677									511.00,8.34245,25.077190,0.000320,25.003602,-2.0030,0.127,8.34227,8.34227								511.00,7.80201,25.200146,0.000340,25.128925,-2.1103,0.114,7.79822,7.79822								@4,3.0002,6.0, 510.059000000001									@4,3.0002,6.0, 510.218000000001									@4,3.0002,6.0, 510.002999999997
512.00,7.53041,25.155714,0.000324,25.073066,-2.3446,0.119,7.52515,7.52515									512.00,8.34227,25.077295,0.000319,25.003674,-2.0031,0.128,8.34098,8.34098								512.00,7.80186,25.200224,0.000340,25.128931,-2.1102,0.114,7.79844,7.79844								511.00,9.21299,25.069157,0.000337,24.992003,-1.3295,0.176,8.62445,8.62445									511.00,8.01955,25.063019,0.000332,25.000992,-1.4851,0.122,7.51628,7.51628									511.00,9.07726,25.068650,0.000322,25.009295,-1.6260,0.106,8.47679,8.47679
513.00,7.52955,25.155670,0.000325,25.072994,-2.3445,0.119,7.52415,7.52415									513.00,8.34189,25.077287,0.000317,25.003610,-2.0030,0.128,8.33978,8.33978								513.00,7.80165,25.200227,0.000343,25.128916,-2.1101,0.114,7.79796,7.79796								512.00,9.20516,25.069252,0.000337,24.992074,-1.3296,0.176,8.62152,8.62152									512.00,8.01667,25.062963,0.000330,25.000938,-1.4850,0.122,7.50214,7.50214									512.00,9.07426,25.068637,0.000317,25.009268,-1.6259,0.107,8.44587,8.44587
514.00,7.52871,25.155716,0.000322,25.073025,-2.3444,0.119,7.52344,7.52344									514.00,8.34129,25.077563,0.000325,25.003775,-2.0030,0.128,8.33945,8.33945								514.00,7.80119,25.200121,0.000342,25.128776,-2.1100,0.114,7.79700,7.79700								513.00,9.15907,25.069281,0.000335,24.992082,-1.3297,0.176,8.65301,8.65301									513.00,7.98558,25.062909,0.000331,25.000915,-1.4849,0.122,7.51776,7.51776									513.00,9.03519,25.068756,0.000325,25.009272,-1.6257,0.107,8.44892,8.44892
515.00,7.52811,25.155739,0.000321,25.073049,-2.3443,0.119,7.52353,7.52353									515.00,8.34078,25.077623,0.000325,25.003798,-2.0030,0.128,8.33830,8.33830								515.00,7.80071,25.200169,0.000342,25.128787,-2.1099,0.115,7.79698,7.79698								514.00,9.07558,25.069240,0.000336,24.991988,-1.3297,0.176,8.70930,8.70930									514.00,7.92783,25.062892,0.000327,25.000847,-1.4848,0.122,7.55530,7.55530									514.00,8.95269,25.068820,0.000324,25.009294,-1.6255,0.107,8.48050,8.48050
516.00,7.52776,25.155723,0.000322,25.072965,-2.3442,0.119,7.52409,7.52409									516.00,8.34036,25.077626,0.000323,25.003765,-2.0031,0.128,8.33741,8.33741								516.00,7.80020,25.200127,0.000338,25.128792,-2.1098,0.115,7.79571,7.79571								515.00,8.96030,25.069231,0.000337,24.991916,-1.3297,0.176,8.77806,8.77806									515.00,7.83366,25.063125,0.000335,25.001033,-1.4848,0.122,7.60541,7.60541									515.00,8.84777,25.068857,0.000321,25.009296,-1.6253,0.107,8.52945,8.52945
517.00,7.52756,25.155769,0.000324,25.072972,-2.3442,0.119,7.52578,7.52578									517.00,8.33989,25.077656,0.000323,25.003712,-2.0030,0.128,8.33746,8.33746								517.00,7.79954,25.200197,0.000334,25.128871,-2.1098,0.115,7.79514,7.79514								516.00,8.83630,25.069254,0.000335,24.991924,-1.3297,0.176,8.84632,8.84632									516.00,7.72046,25.063150,0.000335,25.000988,-1.4847,0.122,7.65950,7.65950									516.00,8.73647,25.068864,0.000323,25.009262,-1.6250,0.107,8.58668,8.58668
518.00,7.52750,25.155776,0.000323,25.072939,-2.3442,0.119,7.52753,7.52753									518.00,8.33979,25.077811,0.000326,25.003849,-2.0031,0.128,8.33760,8.33760								518.00,7.79874,25.200308,0.000333,25.128963,-2.1097,0.115,7.79379,7.79379								517.00,8.71901,25.069269,0.000333,24.991914,-1.3297,0.176,8.90573,8.90573									517.00,7.61468,25.063197,0.000337,25.000997,-1.4847,0.122,7.70928,7.70928									517.00,8.61775,25.068962,0.000326,25.009314,-1.6248,0.107,8.64276,8.64276
519.00,7.52794,25.155828,0.000327,25.072953,-2.3442,0.119,7.53036,7.53036									519.00,8.33967,25.077761,0.000324,25.003805,-2.0031,0.128,8.33693,8.33693								519.00,7.79794,25.200266,0.000331,25.128966,-2.1097,0.115,7.79319,7.79319								518.00,8.62312,25.069285,0.000334,24.991942,-1.3297,0.176,8.95417,8.95417									518.00,7.53065,25.063416,0.000341,25.001128,-1.4846,0.122,7.75147,7.75147									518.00,8.51254,25.069062,0.000322,25.009386,-1.6246,0.107,8.69152,8.69152
520.00,7.52837,25.155806,0.000326,25.072950,-2.3442,0.119,7.53243,7.53243									520.00,8.33921,25.077936,0.000332,25.003985,-2.0031,0.128,8.33574,8.33574								520.00,7.79705,25.200307,0.000328,25.128987,-2.1097,0.115,7.79185,7.79185								519.00,8.57559,25.069250,0.000328,24.991900,-1.3297,0.176,8.99039,8.99039									519.00,7.47907,25.063324,0.000340,25.001006,-1.4846,0.122,7.78610,7.78610									519.00,8.43549,25.069206,0.000323,25.009442,-1.6244,0.107,8.73187,8.73187
521.00,7.52866,25.155837,0.000325,25.072982,-2.3441,0.120,7.53301,7.53301									521.00,8.33871,25.077959,0.000332,25.003984,-2.0031,0.128,8.33607,8.33607								521.00,7.79613,25.200360,0.000326,25.129015,-2.1096,0.115,7.79163,7.79163								520.00,8.57817,25.069313,0.000328,24.991923,-1.3297,0.176,9.01537,9.01537									520.00,7.46792,25.063375,0.000342,25.001054,-1.4846,0.122,7.81299,7.81299									520.00,8.40429,25.069255,0.000325,25.009490,-1.6243,0.107,8.76575,8.76575
522.00,7.52871,25.155872,0.000327,25.073055,-2.3441,0.120,7.53335,7.53335									522.00,8.33833,25.077909,0.000330,25.003962,-2.0032,0.128,8.33596,8.33596								522.00,7.79553,25.200318,0.000323,25.128923,-2.1096,0.116,7.79131,7.79131								521.00,8.62832,25.069367,0.000331,24.991957,-1.3297,0.176,9.03290,9.03290									521.00,7.49079,25.063424,0.000346,25.001066,-1.4845,0.122,7.83386,7.83386									521.00,8.41571,25.069384,0.000324,25.009628,-1.6241,0.108,8.79226,8.79226
523.00,7.52840,25.155937,0.000328,25.073078,-2.3440,0.120,7.53286,7.53286									523.00,8.33816,25.077898,0.000328,25.003938,-2.0033,0.128,8.33601,8.33601								523.00,7.79504,25.200341,0.000324,25.128893,-2.1095,0.116,7.79150,7.79150								522.00,8.70435,25.069409,0.000333,24.991986,-1.3298,0.177,9.04581,9.04581									522.00,7.54365,25.063505,0.000345,25.001101,-1.4844,0.122,7.85031,7.85031									522.00,8.46320,25.069253,0.000319,25.009514,-1.6240,0.108,8.81442,8.81442
524.00,7.52835,25.156078,0.000330,25.073146,-2.3439,0.120,7.53119,7.53119									524.00,8.33814,25.077776,0.000322,25.003777,-2.0034,0.129,8.33643,8.33643								524.00,7.79452,25.200495,0.000325,25.128909,-2.1095,0.116,7.79077,7.79077								523.00,8.77995,25.069465,0.000330,24.991964,-1.3298,0.177,9.05641,9.05641									523.00,7.60853,25.063455,0.000343,25.001065,-1.4843,0.123,7.86331,7.86331									523.00,8.52732,25.069279,0.000321,25.009533,-1.6238,0.108,8.83441,8.83441
525.00,7.52831,25.156216,0.000333,25.073228,-2.3439,0.120,7.52962,7.52962									525.00,8.33829,25.077743,0.000317,25.003657,-2.0034,0.129,8.33720,8.33720								525.00,7.79433,25.200673,0.000323,25.128993,-2.1094,0.116,7.79055,7.79055								524.00,8.85640,25.069516,0.000333,24.991977,-1.3299,0.177,9.06549,9.06549									524.00,7.66620,25.063414,0.000343,25.000992,-1.4842,0.122,7.87458,7.87458									524.00,8.59271,25.069323,0.000322,25.009540,-1.6236,0.108,8.85344,8.85344
526.00,7.52821,25.156233,0.000335,25.073218,-2.3438,0.120,7.52860,7.52860									526.00,8.33817,25.077795,0.000321,25.003663,-2.0034,0.129,8.33602,8.33602								526.00,7.79402,25.200677,0.000326,25.128902,-2.1094,0.116,7.78961,7.78961								525.00,8.92136,25.069529,0.000331,24.992009,-1.3299,0.177,9.07508,9.07508									525.00,7.71809,25.063220,0.000336,25.000703,-1.4842,0.123,7.88418,7.88418									525.00,8.64867,25.069233,0.000317,25.009414,-1.6235,0.109,8.87220,8.87220
527.00,7.52809,25.156301,0.000335,25.073162,-2.3437,0.120,7.52792,7.52792									527.00,8.33766,25.077991,0.000328,25.003736,-2.0034,0.129,8.33513,8.33513								527.00,7.79358,25.200788,0.000331,25.128936,-2.1093,0.116,7.78875,7.78875								526.00,8.96912,25.069501,0.000334,24.992005,-1.3299,0.177,9.08542,9.08542									526.00,7.76072,25.063290,0.000335,25.000752,-1.4842,0.123,7.89484,7.89484									526.00,8.70137,25.069248,0.000318,25.009357,-1.6233,0.109,8.89185,8.89185
528.00,7.52804,25.156352,0.000335,25.073172,-2.3436,0.120,7.52655,7.52655									528.00,8.33720,25.078001,0.000328,25.003697,-2.0034,0.129,8.33492,8.33492								528.00,7.79314,25.200909,0.000330,25.128999,-2.1092,0.116,7.78806,7.78806								527.00,9.00111,25.069522,0.000334,24.991928,-1.3298,0.177,9.09643,9.09643									527.00,7.79243,25.063271,0.000336,25.000662,-1.4841,0.123,7.90605,7.90605									527.00,8.74331,25.069342,0.000320,25.009372,-1.6230,0.109,8.91180,8.91180
529.00,7.52775,25.156217,0.000330,25.073049,-2.3436,0.120,7.52534,7.52534									529.00,8.33707,25.078313,0.000336,25.003921,-2.0034,0.129,8.33532,8.33532								529.00,7.79256,25.200903,0.000331,25.129003,-2.1091,0.116,7.78835,7.78835								528.00,9.02212,25.069450,0.000337,24.991840,-1.3298,0.177,9.10703,9.10703									528.00,7.81962,25.063430,0.000341,25.000760,-1.4841,0.123,7.91748,7.91748									528.00,8.77111,25.069464,0.000320,25.009413,-1.6229,0.109,8.93088,8.93088
530.00,7.52756,25.156234,0.000328,25.073015,-2.3435,0.121,7.52449,7.52449									530.00,8.33681,25.078373,0.000335,25.003933,-2.0034,0.129,8.33494,8.33494								530.00,7.79216,25.200875,0.000332,25.129000,-2.1090,0.116,7.78863,7.78863								529.00,9.03751,25.069494,0.000337,24.991895,-1.3297,0.177,9.11817,9.11817									529.00,7.83929,25.063562,0.000343,25.000839,-1.4840,0.123,7.92784,7.92784									529.00,8.79464,25.069460,0.000322,25.009415,-1.6228,0.109,8.94659,8.94659
531.00,7.52765,25.156274,0.000328,25.073067,-2.3435,0.121,7.52448,7.52448									531.00,8.33630,25.078401,0.000331,25.003919,-2.0035,0.129,8.33508,8.33508								531.00,7.79178,25.201009,0.000329,25.129060,-2.1089,0.117,7.78911,7.78911								530.00,9.04661,25.069529,0.000338,24.991872,-1.3297,0.177,9.12948,9.12948									530.00,7.85270,25.063672,0.000343,25.000879,-1.4839,0.123,7.93818,7.93818									530.00,8.81795,25.069670,0.000327,25.009524,-1.6226,0.109,8.95997,8.95997
532.00,7.52786,25.156238,0.000327,25.073021,-2.3435,0.121,7.52552,7.52552									532.00,8.33608,25.078330,0.000324,25.003856,-2.0035,0.130,8.33547,8.33547								532.00,7.79134,25.200967,0.000330,25.129040,-2.1089,0.117,7.78945,7.78945								531.00,9.05690,25.069621,0.000334,24.991900,-1.3298,0.178,9.13960,9.13960									531.00,7.86506,25.063585,0.000339,25.000732,-1.4837,0.123,7.94634,7.94634									531.00,8.83412,25.069785,0.000329,25.009622,-1.6225,0.109,8.97212,8.97212
533.00,7.52831,25.156203,0.000326,25.073002,-2.3436,0.121,7.52680,7.52680									533.00,8.33596,25.078313,0.000322,25.003808,-2.0036,0.130,8.33527,8.33527								533.00,7.79105,25.200955,0.000329,25.128991,-2.1088,0.117,7.79037,7.79037								532.00,9.06599,25.069584,0.000334,24.991878,-1.3298,0.178,9.14827,9.14827									532.00,7.87466,25.063655,0.000338,25.000798,-1.4836,0.123,7.95286,7.95286									532.00,8.85418,25.069895,0.000333,25.009717,-1.6224,0.109,8.98148,8.98148
534.00,7.52866,25.156319,0.000330,25.073048,-2.3435,0.121,7.52854,7.52854									534.00,8.33578,25.078280,0.000321,25.003717,-2.0036,0.130,8.33353,8.33353								534.00,7.79077,25.201072,0.000325,25.129046,-2.1087,0.117,7.78971,7.78971								533.00,9.07499,25.069648,0.000334,24.991889,-1.3298,0.178,9.15580,9.15580									533.00,7.88475,25.063603,0.000332,25.000716,-1.4836,0.123,7.95819,7.95819									533.00,8.87113,25.069782,0.000331,25.009591,-1.6222,0.109,8.99004,8.99004
535.00,7.52895,25.156309,0.000331,25.073010,-2.3435,0.121,7.52984,7.52984									535.00,8.33535,25.078332,0.000323,25.003714,-2.0036,0.130,8.33292,8.33292								535.00,7.79021,25.201198,0.000327,25.129051,-2.1087,0.117,7.78873,7.78873								534.00,9.08318,25.069722,0.000335,24.991868,-1.3298,0.178,9.16329,9.16329									534.00,7.89553,25.063584,0.000330,25.000698,-1.4835,0.124,7.96410,7.96410									534.00,8.88980,25.069745,0.000328,25.009594,-1.6220,0.109,8.99945,8.99945
536.00,7.52913,25.156370,0.000333,25.073002,-2.3434,0.121,7.53028,7.53028									536.00,8.33513,25.078454,0.000328,25.003789,-2.0036,0.130,8.33260,8.33260								536.00,7.78978,25.201240,0.000331,25.129049,-2.1086,0.117,7.78777,7.78777								535.00,9.09438,25.069793,0.000337,24.991877,-1.3297,0.178,9.16925,9.16925									535.00,7.90095,25.063621,0.000329,25.000725,-1.4834,0.124,7.96918,7.96918									535.00,8.91187,25.069672,0.000326,25.009560,-1.6218,0.109,9.00908,9.00908
537.00,7.52903,25.156432,0.000336,25.072996,-2.3434,0.121,7.52875,7.52875									537.00,8.33476,25.078483,0.000330,25.003760,-2.0037,0.130,8.33078,8.33078								537.00,7.78915,25.201410,0.000330,25.129141,-2.1086,0.117,7.78600,7.78600								536.00,9.10850,25.069817,0.000341,24.991853,-1.3296,0.178,9.17425,9.17425									536.00,7.91828,25.063695,0.000329,25.000747,-1.4834,0.124,7.97373,7.97373									536.00,8.93235,25.069624,0.000323,25.009487,-1.6215,0.109,9.01806,9.01806
538.00,7.52858,25.156569,0.000338,25.073042,-2.3432,0.121,7.52923,7.52923									538.00,8.33417,25.078578,0.000332,25.003761,-2.0037,0.130,8.33008,8.33008								538.00,7.78866,25.201313,0.000330,25.129011,-2.1085,0.117,7.78400,7.78400								537.00,9.12105,25.069661,0.000337,24.991701,-1.3296,0.178,9.17915,9.17915									537.00,7.93085,25.063709,0.000327,25.000677,-1.4834,0.124,7.97906,7.97906									537.00,8.95385,25.069652,0.000325,25.009452,-1.6213,0.110,9.02698,9.02698
539.00,7.52782,25.156542,0.000335,25.072992,-2.3431,0.121,7.52966,7.52966									539.00,8.33393,25.078620,0.000332,25.003768,-2.0038,0.130,8.32983,8.32983								539.00,7.78838,25.201356,0.000331,25.129027,-2.1085,0.118,7.78410,7.78410								538.00,9.12797,25.069791,0.000338,24.991805,-1.3296,0.178,9.18397,9.18397									538.00,7.94177,25.063879,0.000334,25.000758,-1.4833,0.124,7.98387,7.98387									538.00,8.96529,25.069747,0.000326,25.009477,-1.6211,0.110,9.03419,9.03419
540.00,7.52734,25.156604,0.000333,25.072973,-2.3430,0.121,7.52954,7.52954									540.00,8.33360,25.078656,0.000329,25.003777,-2.0038,0.130,8.32862,8.32862								540.00,7.78815,25.201284,0.000330,25.128968,-2.1084,0.118,7.78463,7.78463								539.00,9.13889,25.069872,0.000338,24.991894,-1.3296,0.178,9.18702,9.18702									539.00,7.94764,25.063899,0.000334,25.000721,-1.4833,0.124,7.98634,7.98634									539.00,8.97189,25.069770,0.000327,25.009380,-1.6209,0.110,9.03957,9.03957
541.00,7.52722,25.156684,0.000332,25.072999,-2.3429,0.121,7.52859,7.52859									541.00,8.33303,25.078669,0.000327,25.003761,-2.0038,0.131,8.32676,8.32676								541.00,7.78813,25.201228,0.000326,25.128916,-2.1083,0.118,7.78561,7.78561								540.00,9.15093,25.070181,0.000341,24.992180,-1.3297,0.178,9.18927,9.18927									540.00,7.95240,25.063934,0.000336,25.000770,-1.4832,0.124,7.98866,7.98866									540.00,8.98090,25.069811,0.000329,25.009384,-1.6208,0.110,9.04275,9.04275
542.00,7.52783,25.156677,0.000327,25.073002,-2.3428,0.122,7.52850,7.52850									542.00,8.33221,25.078788,0.000329,25.003854,-2.0038,0.131,8.32620,8.32620								542.00,7.78795,25.201167,0.000326,25.128837,-2.1083,0.118,7.78721,7.78721								541.00,9.15908,25.070336,0.000340,24.992269,-1.3298,0.179,9.19107,9.19107									541.00,7.95854,25.063964,0.000337,25.000812,-1.4831,0.124,7.98977,7.98977									541.00,8.99027,25.069805,0.000329,25.009323,-1.6207,0.110,9.04544,9.04544
543.00,7.52765,25.156630,0.000324,25.072952,-2.3428,0.122,7.52721,7.52721									543.00,8.33168,25.078842,0.000331,25.003894,-2.0038,0.131,8.32575,8.32575								543.00,7.78791,25.201312,0.000324,25.128959,-2.1083,0.118,7.78980,7.78980								542.00,9.16447,25.070802,0.000350,24.992614,-1.3298,0.179,9.19187,9.19187									542.00,7.96334,25.063994,0.000340,25.000897,-1.4831,0.124,7.99044,7.99044									542.00,8.99921,25.069828,0.000326,25.009336,-1.6205,0.110,9.04743,9.04743
544.00,7.52741,25.156753,0.000323,25.073060,-2.3427,0.122,7.52550,7.52550									544.00,8.33120,25.078855,0.000332,25.003934,-2.0039,0.131,8.32481,8.32481								544.00,7.78821,25.201251,0.000324,25.128869,-2.1083,0.118,7.79103,7.79103								543.00,9.16587,25.070668,0.000346,24.992445,-1.3299,0.179,9.19332,9.19332									543.00,7.96886,25.063976,0.000339,25.000849,-1.4830,0.124,7.99174,7.99174									543.00,9.00871,25.069863,0.000322,25.009406,-1.6204,0.110,9.04965,9.04965
545.00,7.52721,25.156810,0.000324,25.073122,-2.3427,0.122,7.52481,7.52481									545.00,8.33053,25.078890,0.000332,25.003928,-2.0039,0.131,8.32455,8.32455								545.00,7.78830,25.201283,0.000327,25.128872,-2.1082,0.118,7.79120,7.79120								544.00,9.17613,25.070586,0.000344,24.992289,-1.3298,0.179,9.19444,9.19444									544.00,7.97394,25.064025,0.000339,25.000883,-1.4829,0.124,7.99385,7.99385									544.00,9.01833,25.069896,0.000317,25.009420,-1.6202,0.110,9.05304,9.05304
546.00,7.52718,25.156831,0.000321,25.073094,-2.3426,0.122,7.52569,7.52569									546.00,8.33022,25.078970,0.000334,25.003982,-2.0039,0.131,8.32625,8.32625								546.00,7.78836,25.201340,0.000331,25.128901,-2.1081,0.118,7.79141,7.79141								545.00,9.18087,25.070514,0.000347,24.992060,-1.3298,0.179,9.19545,9.19545									545.00,7.97884,25.064092,0.000338,25.000886,-1.4829,0.125,7.99559,7.99559									545.00,9.02677,25.069925,0.000313,25.009381,-1.6201,0.111,9.05727,9.05727
547.00,7.52726,25.156902,0.000320,25.073125,-2.3425,0.123,7.52669,7.52669									547.00,8.33012,25.079022,0.000337,25.004001,-2.0040,0.131,8.32762,8.32762								547.00,7.78855,25.201427,0.000331,25.128926,-2.1080,0.118,7.79213,7.79213								546.00,9.18453,25.070491,0.000348,24.992041,-1.3298,0.179,9.19731,9.19731									546.00,7.98370,25.064078,0.000338,25.000780,-1.4828,0.125,7.99691,7.99691									546.00,9.03246,25.069992,0.000313,25.009403,-1.6200,0.111,9.05989,9.05989
548.00,7.52780,25.157005,0.000320,25.073177,-2.3425,0.123,7.52761,7.52761									548.00,8.32982,25.078993,0.000336,25.003921,-2.0040,0.131,8.32708,8.32708								548.00,7.78885,25.201437,0.000331,25.128881,-2.1079,0.118,7.79200,7.79200								547.00,9.18719,25.070394,0.000345,24.991958,-1.3298,0.179,9.20077,9.20077									547.00,7.98624,25.064084,0.000339,25.000694,-1.4827,0.125,7.99727,7.99727									547.00,9.03567,25.070036,0.000314,25.009430,-1.6198,0.111,9.06189,9.06189
549.00,7.52804,25.157082,0.000321,25.073193,-2.3424,0.123,7.52880,7.52880									549.00,8.32915,25.079024,0.000333,25.003817,-2.0040,0.131,8.32789,8.32789								549.00,7.78917,25.201576,0.000334,25.128990,-2.1078,0.118,7.79262,7.79262								548.00,9.18883,25.070334,0.000341,24.991940,-1.3297,0.179,9.20255,9.20255									548.00,7.98697,25.064070,0.000335,25.000646,-1.4826,0.125,7.99714,7.99714									548.00,9.03942,25.070051,0.000319,25.009385,-1.6197,0.111,9.06472,9.06472
550.00,7.52769,25.157172,0.000325,25.073253,-2.3424,0.123,7.52977,7.52977									550.00,8.32874,25.079061,0.000334,25.003795,-2.0040,0.132,8.32890,8.32890								550.00,7.78946,25.201770,0.000333,25.129102,-2.1077,0.118,7.79365,7.79365								549.00,9.19015,25.070466,0.000345,24.992005,-1.3297,0.179,9.20496,9.20496									549.00,7.98896,25.064157,0.000336,25.000648,-1.4825,0.125,7.99800,7.99800									549.00,9.04280,25.070073,0.000324,25.009385,-1.6196,0.111,9.06707,9.06707
551.00,7.52800,25.157169,0.000328,25.073210,-2.3423,0.123,7.52998,7.52998									551.00,8.32868,25.079040,0.000330,25.003714,-2.0040,0.132,8.32931,8.32931								551.00,7.78979,25.201868,0.000333,25.129118,-2.1076,0.119,7.79518,7.79518								550.00,9.19152,25.070110,0.000332,24.991755,-1.3298,0.179,9.20782,9.20782									550.00,7.99074,25.064150,0.000340,25.000624,-1.4825,0.125,7.99929,7.99929									550.00,9.04587,25.070156,0.000325,25.009462,-1.6195,0.111,9.06821,9.06821
552.00,7.52824,25.157279,0.000330,25.073198,-2.3422,0.123,7.52919,7.52919									552.00,8.32857,25.079047,0.000326,25.003669,-2.0040,0.132,8.32905,8.32905								552.00,7.79015,25.201882,0.000332,25.129102,-2.1076,0.119,7.79567,7.79567								551.00,9.19350,25.070149,0.000333,24.991715,-1.3299,0.179,9.20844,9.20844									551.00,7.99275,25.064241,0.000341,25.000704,-1.4824,0.125,8.00084,8.00084									551.00,9.04906,25.070135,0.000322,25.009390,-1.6194,0.111,9.06825,9.06825
553.00,7.52816,25.157286,0.000332,25.073123,-2.3421,0.123,7.52780,7.52780									553.00,8.32829,25.079139,0.000326,25.003734,-2.0040,0.132,8.32949,8.32949								553.00,7.79016,25.201955,0.000334,25.129152,-2.1076,0.119,7.79553,7.79553								552.00,9.19558,25.070163,0.000331,24.991684,-1.3299,0.180,9.20763,9.20763									552.00,7.99375,25.064385,0.000341,25.000873,-1.4824,0.125,8.00236,8.00236									552.00,9.05149,25.070223,0.000324,25.009408,-1.6193,0.111,9.06831,9.06831
554.00,7.52779,25.157333,0.000332,25.073100,-2.3420,0.123,7.52656,7.52656									554.00,8.32797,25.079193,0.000328,25.003800,-2.0040,0.132,8.32884,8.32884								554.00,7.79054,25.202004,0.000330,25.129166,-2.1076,0.119,7.79467,7.79467								553.00,9.19720,25.070569,0.000339,24.991944,-1.3300,0.180,9.20764,9.20764									553.00,7.99404,25.064313,0.000339,25.000837,-1.4825,0.125,8.00370,8.00370									553.00,9.05297,25.070347,0.000322,25.009483,-1.6191,0.112,9.06749,9.06749
555.00,7.52747,25.157377,0.000329,25.073060,-2.3420,0.123,7.52471,7.52471									555.00,8.32772,25.079284,0.000331,25.003820,-2.0041,0.132,8.32821,8.32821								555.00,7.79099,25.201859,0.000328,25.128994,-2.1076,0.119,7.79421,7.79421								554.00,9.19868,25.070552,0.000337,24.991989,-1.3301,0.180,9.20701,9.20701									554.00,7.99535,25.064319,0.000339,25.000845,-1.4825,0.125,8.00270,8.00270									554.00,9.05533,25.070419,0.000322,25.009519,-1.6190,0.112,9.06729,9.06729
556.00,7.52710,25.157470,0.000329,25.073100,-2.3419,0.123,7.52386,7.52386									556.00,8.32746,25.079348,0.000333,25.003823,-2.0042,0.132,8.32733,8.32733								556.00,7.79142,25.201880,0.000325,25.128991,-2.1075,0.119,7.79249,7.79249								555.00,9.20051,25.070689,0.000342,24.992114,-1.3301,0.180,9.20464,9.20464									555.00,7.99655,25.064426,0.000338,25.000915,-1.4826,0.125,8.00133,8.00133									555.00,9.05782,25.070444,0.000328,25.009509,-1.6188,0.112,9.06744,9.06744
557.00,7.52698,25.157499,0.000331,25.073168,-2.3419,0.123,7.52345,7.52345									557.00,8.32740,25.079414,0.000333,25.003815,-2.0043,0.132,8.32652,8.32652								557.00,7.79154,25.201939,0.000328,25.128996,-2.1074,0.119,7.79247,7.79247								556.00,9.20261,25.070553,0.000337,24.992003,-1.3301,0.180,9.20460,9.20460									556.00,7.99755,25.064477,0.000340,25.000953,-1.4826,0.125,8.00074,8.00074									556.00,9.05976,25.070429,0.000333,25.009535,-1.6187,0.111,9.06885,9.06885
558.00,7.52684,25.157535,0.000332,25.073210,-2.3418,0.124,7.52393,7.52393									558.00,8.32707,25.079452,0.000332,25.003802,-2.0043,0.132,8.32481,8.32481								558.00,7.79215,25.201954,0.000324,25.128972,-2.1073,0.120,7.79242,7.79242								557.00,9.20434,25.070621,0.000342,24.992048,-1.3301,0.180,9.20453,9.20453									557.00,7.99896,25.064406,0.000339,25.000803,-1.4826,0.125,8.00215,8.00215									557.00,9.06138,25.070445,0.000326,25.009525,-1.6185,0.112,9.07065,9.07065
559.00,7.52647,25.157520,0.000330,25.073225,-2.3418,0.124,7.52445,7.52445									559.00,8.32654,25.079492,0.000332,25.003776,-2.0043,0.133,8.32397,8.32397								559.00,7.79257,25.201980,0.000324,25.128937,-2.1072,0.120,7.79247,7.79247								558.00,9.20473,25.070713,0.000346,24.992080,-1.3301,0.180,9.20483,9.20483									558.00,8.00022,25.064516,0.000341,25.000841,-1.4826,0.125,8.00384,8.00384									558.00,9.06268,25.070431,0.000326,25.009523,-1.6184,0.112,9.07179,9.07179
560.00,7.52625,25.157524,0.000333,25.073177,-2.3417,0.124,7.52551,7.52551									560.00,8.32630,25.079501,0.000331,25.003782,-2.0044,0.133,8.32328,8.32328								560.00,7.79278,25.202050,0.000321,25.128992,-2.1072,0.120,7.79240,7.79240								559.00,9.20470,25.071003,0.000352,24.992305,-1.3301,0.180,9.20494,9.20494									559.00,8.00011,25.064630,0.000344,25.000935,-1.4826,0.125,8.00684,8.00684									559.00,9.06426,25.070387,0.000327,25.009467,-1.6182,0.112,9.07270,9.07270
561.00,7.52637,25.157536,0.000333,25.073120,-2.3417,0.124,7.52540,7.52540									561.00,8.32627,25.079491,0.000331,25.003758,-2.0044,0.133,8.32277,8.32277								561.00,7.79290,25.202152,0.000321,25.129032,-2.1072,0.120,7.79292,7.79292								560.00,9.20460,25.071167,0.000354,24.992377,-1.3301,0.180,9.20702,9.20702									560.00,8.00032,25.064552,0.000340,25.000805,-1.4825,0.125,8.00905,8.00905									560.00,9.06580,25.070335,0.000323,25.009433,-1.6181,0.112,9.07325,9.07325
562.00,7.52635,25.157527,0.000333,25.073020,-2.3416,0.124,7.52573,7.52573									562.00,8.32646,25.079532,0.000333,25.003799,-2.0045,0.133,8.32283,8.32283								562.00,7.79313,25.202103,0.000320,25.128978,-2.1072,0.120,7.79277,7.79277								561.00,9.20485,25.071219,0.000352,24.992371,-1.3301,0.180,9.20815,9.20815									561.00,8.00065,25.064556,0.000331,25.000821,-1.4824,0.126,8.01042,8.01042									561.00,9.06704,25.070551,0.000322,25.009519,-1.6179,0.112,9.07337,9.07337
563.00,7.52620,25.157589,0.000335,25.073017,-2.3416,0.124,7.52505,7.52505									563.00,8.32644,25.079596,0.000334,25.003810,-2.0045,0.133,8.32398,8.32398								563.00,7.79315,25.202105,0.000324,25.128914,-2.1072,0.120,7.79161,7.79161								562.00,9.20533,25.071137,0.000344,24.992265,-1.3301,0.180,9.20892,9.20892									562.00,8.00157,25.064488,0.000328,25.000759,-1.4823,0.126,8.00939,8.00939									562.00,9.06807,25.070529,0.000328,25.009473,-1.6178,0.112,9.07348,9.07348
564.00,7.52594,25.157623,0.000333,25.072952,-2.3416,0.124,7.52349,7.52349									564.00,8.32635,25.079654,0.000337,25.003830,-2.0045,0.133,8.32486,8.32486								564.00,7.79266,25.202059,0.000325,25.128798,-2.1072,0.120,7.79036,7.79036								563.00,9.20615,25.070931,0.000336,24.992074,-1.3301,0.180,9.20854,9.20854									563.00,8.00238,25.064459,0.000327,25.000743,-1.4822,0.126,8.00712,8.00712									563.00,9.06895,25.070495,0.000327,25.009418,-1.6176,0.112,9.07350,9.07350
565.00,7.52574,25.157631,0.000329,25.072917,-2.3415,0.124,7.52274,7.52274									565.00,8.32640,25.079684,0.000339,25.003826,-2.0045,0.133,8.32532,8.32532								565.00,7.79246,25.202171,0.000325,25.128823,-2.1072,0.121,7.78995,7.78995								564.00,9.20637,25.070622,0.000329,24.991753,-1.3301,0.181,9.20847,9.20847									564.00,8.00197,25.064396,0.000323,25.000642,-1.4822,0.126,8.00426,8.00426									564.00,9.06972,25.070705,0.000326,25.009541,-1.6175,0.112,9.07341,9.07341
566.00,7.52564,25.157739,0.000331,25.072972,-2.3415,0.124,7.52283,7.52283									566.00,8.32633,25.079709,0.000339,25.003810,-2.0046,0.133,8.32524,8.32524								566.00,7.79263,25.202091,0.000323,25.128689,-2.1071,0.121,7.78988,7.78988								565.00,9.20686,25.070720,0.000333,24.991864,-1.3301,0.181,9.20809,9.20809									565.00,8.00155,25.064536,0.000325,25.000794,-1.4821,0.126,8.00236,8.00236									565.00,9.07043,25.070842,0.000325,25.009555,-1.6174,0.113,9.07393,9.07393
567.00,7.52539,25.157908,0.000331,25.073076,-2.3415,0.124,7.52268,7.52268									567.00,8.32593,25.079713,0.000339,25.003788,-2.0046,0.133,8.32439,8.32439								567.00,7.79245,25.202227,0.000325,25.128751,-2.1070,0.121,7.78811,7.78811								566.00,9.20696,25.070772,0.000336,24.991940,-1.3301,0.181,9.20807,9.20807									566.00,8.00199,25.064797,0.000336,25.000932,-1.4820,0.126,8.00038,8.00038									566.00,9.07090,25.070797,0.000323,25.009523,-1.6173,0.113,9.07412,9.07412
568.00,7.52516,25.157992,0.000329,25.073074,-2.3414,0.125,7.52328,7.52328									568.00,8.32559,25.079763,0.000341,25.003786,-2.0046,0.133,8.32344,8.32344								568.00,7.79200,25.202316,0.000325,25.128786,-2.1069,0.121,7.78777,7.78777								567.00,9.20702,25.070805,0.000338,24.991955,-1.3301,0.181,9.20741,9.20741									567.00,8.00846,25.064910,0.000335,25.000971,-1.4820,0.126,7.99936,7.99936									567.00,9.07135,25.070801,0.000320,25.009470,-1.6171,0.113,9.07371,9.07371
569.00,7.52488,25.157958,0.000331,25.073060,-2.3413,0.125,7.52450,7.52450									569.00,8.32528,25.079808,0.000337,25.003812,-2.0047,0.134,8.32285,8.32285								569.00,7.79166,25.202411,0.000326,25.128838,-2.1068,0.121,7.78832,7.78832								568.00,9.20722,25.070716,0.000336,24.991830,-1.3301,0.181,9.20762,9.20762									568.00,8.01107,25.065058,0.000336,25.001029,-1.4819,0.126,7.99921,7.99921									568.00,9.07148,25.070844,0.000322,25.009423,-1.6170,0.113,9.07273,9.07273
570.00,7.52476,25.158021,0.000332,25.073125,-2.3413,0.125,7.52614,7.52614									570.00,8.32491,25.079889,0.000334,25.003832,-2.0047,0.134,8.32185,8.32185								570.00,7.79130,25.202439,0.000334,25.128847,-2.1067,0.121,7.78785,7.78785								569.00,9.20701,25.070818,0.000334,24.991838,-1.3301,0.181,9.20890,9.20890									569.00,8.00951,25.065114,0.000335,25.001054,-1.4819,0.127,7.99965,7.99965									569.00,9.07119,25.070781,0.000324,25.009329,-1.6168,0.113,9.07088,9.07088
571.00,7.52488,25.158066,0.000330,25.073132,-2.3412,0.125,7.52782,7.52782									571.00,8.32441,25.079986,0.000335,25.003880,-2.0047,0.134,8.32118,8.32118								571.00,7.79075,25.202592,0.000339,25.128977,-2.1066,0.121,7.78656,7.78656								570.00,9.20709,25.070629,0.000326,24.991619,-1.3300,0.181,9.20961,9.20961									570.00,8.00771,25.065220,0.000334,25.001106,-1.4818,0.127,8.00001,8.00001									570.00,9.07106,25.070801,0.000328,25.009290,-1.6166,0.113,9.06981,9.06981
572.00,7.52504,25.157985,0.000328,25.073052,-2.3411,0.125,7.52945,7.52945									572.00,8.32392,25.080028,0.000337,25.003869,-2.0047,0.134,8.32103,8.32103								572.00,7.79026,25.202564,0.000335,25.128912,-2.1065,0.121,7.78737,7.78737								571.00,9.20740,25.070516,0.000320,24.991441,-1.3300,0.181,9.21005,9.21005									571.00,8.00589,25.065226,0.000332,25.001069,-1.4818,0.127,8.00113,8.00113									571.00,9.07120,25.070808,0.000329,25.009265,-1.6165,0.113,9.06886,9.06886
573.00,7.52532,25.157993,0.000331,25.073069,-2.3410,0.125,7.52989,7.52989									573.00,8.32343,25.080015,0.000335,25.003856,-2.0047,0.134,8.32056,8.32056								573.00,7.78998,25.202650,0.000336,25.128970,-2.1064,0.121,7.78756,7.78756								572.00,9.20771,25.070979,0.000326,24.991813,-1.3300,0.181,9.21175,9.21175									572.00,8.00470,25.065339,0.000336,25.001146,-1.4818,0.127,8.00164,8.00164									572.00,9.07130,25.070865,0.000329,25.009357,-1.6163,0.113,9.06759,9.06759
574.00,7.52565,25.158160,0.000331,25.073191,-2.3409,0.125,7.53056,7.53056									574.00,8.32304,25.080004,0.000336,25.003799,-2.0046,0.134,8.32003,8.32003								574.00,7.78970,25.202691,0.000336,25.128993,-2.1064,0.121,7.78766,7.78766								573.00,9.20812,25.071384,0.000332,24.992114,-1.3300,0.182,9.21296,9.21296									573.00,8.00426,25.065294,0.000337,25.001111,-1.4817,0.127,8.00053,8.00053									573.00,9.07133,25.070851,0.000331,25.009330,-1.6162,0.113,9.06721,9.06721
575.00,7.52595,25.158132,0.000332,25.073079,-2.3409,0.125,7.53005,7.53005									575.00,8.32284,25.079983,0.000337,25.003772,-2.0047,0.134,8.32060,8.32060								575.00,7.78961,25.202774,0.000334,25.129011,-2.1063,0.122,7.78813,7.78813								574.00,9.20889,25.071900,0.000339,24.992578,-1.3300,0.182,9.21284,9.21284									574.00,8.00389,25.065293,0.000340,25.001021,-1.4815,0.127,7.99911,7.99911									574.00,9.07115,25.070967,0.000330,25.009375,-1.6161,0.113,9.06672,9.06672
576.00,7.52614,25.158187,0.000329,25.073077,-2.3408,0.125,7.52835,7.52835									576.00,8.32276,25.079967,0.000338,25.003732,-2.0047,0.134,8.32130,8.32130								576.00,7.78956,25.202775,0.000327,25.128982,-2.1063,0.122,7.78952,7.78952								575.00,9.20927,25.072147,0.000342,24.992704,-1.3300,0.182,9.21266,9.21266									575.00,8.00320,25.065231,0.000337,25.000918,-1.4814,0.127,7.99911,7.99911									575.00,9.07063,25.071076,0.000327,25.009489,-1.6160,0.114,9.06470,9.06470
577.00,7.52606,25.158255,0.000329,25.073093,-2.3408,0.126,7.52637,7.52637									577.00,8.32254,25.080024,0.000337,25.003777,-2.0047,0.134,8.32215,8.32215								577.00,7.78964,25.202828,0.000329,25.128991,-2.1062,0.122,7.79002,7.79002								576.00,9.20949,25.072437,0.000348,24.992890,-1.3299,0.182,9.21231,9.21231									576.00,8.00271,25.065007,0.000327,25.000705,-1.4813,0.127,7.99967,7.99967									576.00,9.07033,25.071219,0.000328,25.009547,-1.6158,0.114,9.06444,9.06444
578.00,7.52600,25.158253,0.000327,25.073054,-2.3409,0.126,7.52543,7.52543									578.00,8.32277,25.080060,0.000338,25.003784,-2.0048,0.134,8.32406,8.32406								578.00,7.78963,25.202716,0.000329,25.128861,-2.1062,0.122,7.79158,7.79158								577.00,9.20984,25.071968,0.000337,24.992378,-1.3299,0.182,9.21150,9.21150									577.00,8.00172,25.065020,0.000324,25.000703,-1.4813,0.128,7.99956,7.99956									577.00,9.06999,25.071202,0.000328,25.009463,-1.6157,0.114,9.06465,9.06465
579.00,7.52597,25.158303,0.000331,25.073075,-2.3408,0.126,7.52558,7.52558									579.00,8.32327,25.080122,0.000337,25.003834,-2.0048,0.134,8.32624,8.32624								579.00,7.78958,25.202841,0.000331,25.128886,-2.1061,0.122,7.79167,7.79167								578.00,9.21014,25.071686,0.000329,24.992131,-1.3300,0.182,9.21026,9.21026									578.00,8.00155,25.065146,0.000326,25.000754,-1.4813,0.128,7.99933,7.99933									578.00,9.06985,25.071333,0.000327,25.009523,-1.6155,0.114,9.06574,9.06574
580.00,7.52603,25.158340,0.000330,25.073136,-2.3408,0.126,7.52594,7.52594									580.00,8.32361,25.080176,0.000336,25.003842,-2.0048,0.135,8.32787,8.32787								580.00,7.78943,25.202883,0.000326,25.128922,-2.1059,0.122,7.79127,7.79127								579.00,9.21011,25.071295,0.000324,24.991745,-1.3300,0.182,9.20930,9.20930									579.00,8.00092,25.065171,0.000324,25.000821,-1.4812,0.128,7.99814,7.99814									579.00,9.06983,25.071278,0.000323,25.009476,-1.6154,0.114,9.06823,9.06823
581.00,7.52619,25.158294,0.000331,25.073114,-2.3407,0.126,7.52714,7.52714									581.00,8.32398,25.080258,0.000333,25.003848,-2.0048,0.135,8.32840,8.32840								581.00,7.78906,25.202927,0.000331,25.128960,-2.1059,0.122,7.78938,7.78938								580.00,9.20998,25.071001,0.000321,24.991470,-1.3301,0.182,9.20875,9.20875									580.00,7.99975,25.065084,0.000326,25.000732,-1.4812,0.128,7.99576,7.99576									580.00,9.06990,25.071265,0.000324,25.009421,-1.6152,0.114,9.07158,9.07158
582.00,7.52655,25.158350,0.000333,25.073162,-2.3406,0.126,7.52942,7.52942									582.00,8.32404,25.080286,0.000335,25.003794,-2.0048,0.135,8.32923,8.32923								582.00,7.78861,25.202999,0.000334,25.128968,-2.1058,0.123,7.78836,7.78836								581.00,9.20970,25.071040,0.000319,24.991495,-1.3301,0.183,9.20837,9.20837									581.00,7.99893,25.065304,0.000337,25.000967,-1.4811,0.128,7.99189,7.99189									581.00,9.07022,25.071331,0.000328,25.009469,-1.6151,0.114,9.07422,9.07422
583.00,7.52726,25.158402,0.000332,25.073188,-2.3405,0.126,7.53243,7.53243									583.00,8.32413,25.080370,0.000337,25.003834,-2.0049,0.135,8.32830,8.32830								583.00,7.78852,25.203139,0.000331,25.129042,-2.1058,0.123,7.78788,7.78788								582.00,9.20975,25.071272,0.000325,24.991720,-1.3302,0.183,9.20900,9.20900									582.00,7.99838,25.065339,0.000339,25.000974,-1.4810,0.128,7.98849,7.98849									582.00,9.07063,25.071382,0.000332,25.009501,-1.6150,0.114,9.07714,9.07714
584.00,7.52812,25.158428,0.000330,25.073083,-2.3404,0.126,7.53307,7.53307									584.00,8.32400,25.080446,0.000340,25.003806,-2.0049,0.135,8.32643,8.32643								584.00,7.78891,25.203135,0.000331,25.129026,-2.1058,0.123,7.78842,7.78842								583.00,9.21009,25.071364,0.000326,24.991783,-1.3302,0.183,9.21036,9.21036									583.00,7.99819,25.065315,0.000336,25.000933,-1.4809,0.128,7.98689,7.98689									583.00,9.07101,25.071397,0.000331,25.009501,-1.6149,0.114,9.07909,9.07909
585.00,7.52857,25.158536,0.000329,25.073086,-2.3403,0.126,7.53230,7.53230									585.00,8.32379,25.080501,0.000340,25.003801,-2.0049,0.135,8.32433,8.32433								585.00,7.78910,25.203095,0.000332,25.128914,-2.1058,0.123,7.78905,7.78905								584.00,9.21056,25.071315,0.000325,24.991663,-1.3302,0.183,9.21231,9.21231									584.00,7.99821,25.065385,0.000335,25.000946,-1.4808,0.128,7.98622,7.98622									584.00,9.07140,25.071456,0.000336,25.009583,-1.6148,0.114,9.08001,9.08001
586.00,7.52879,25.158605,0.000325,25.073140,-2.3401,0.126,7.53150,7.53150									586.00,8.32353,25.080454,0.000339,25.003746,-2.0049,0.135,8.32306,8.32306								586.00,7.78895,25.203065,0.000330,25.128770,-2.1057,0.123,7.79038,7.79038								585.00,9.21103,25.071851,0.000335,24.992067,-1.3302,0.183,9.21357,9.21357									585.00,7.99752,25.065560,0.000335,25.001068,-1.4807,0.128,7.98568,7.98568									585.00,9.07150,25.071407,0.000330,25.009534,-1.6147,0.115,9.08003,9.08003
587.00,7.52885,25.158568,0.000321,25.073051,-2.3400,0.126,7.52995,7.52995									587.00,8.32344,25.080473,0.000336,25.003725,-2.0049,0.135,8.32117,8.32117								587.00,7.78925,25.203131,0.000329,25.128816,-2.1057,0.123,7.79237,7.79237								586.00,9.21114,25.071847,0.000341,24.992010,-1.3303,0.183,9.21378,9.21378									586.00,7.99667,25.065428,0.000334,25.000918,-1.4806,0.128,7.98636,7.98636									586.00,9.07159,25.071329,0.000325,25.009438,-1.6145,0.115,9.07951,9.07951
588.00,7.52899,25.158635,0.000320,25.073036,-2.3399,0.127,7.52751,7.52751									588.00,8.32339,25.080506,0.000331,25.003664,-2.0050,0.136,8.32089,8.32089								588.00,7.78970,25.203178,0.000327,25.128814,-2.1056,0.123,7.79269,7.79269								587.00,9.21129,25.071842,0.000339,24.991984,-1.3303,0.183,9.21363,9.21363									587.00,7.99578,25.065378,0.000334,25.000848,-1.4806,0.128,7.98736,7.98736									587.00,9.07180,25.071436,0.000324,25.009495,-1.6144,0.115,9.07807,9.07807
589.00,7.52904,25.158648,0.000317,25.073031,-2.3398,0.127,7.52666,7.52666									589.00,8.32342,25.080516,0.000325,25.003629,-2.0050,0.136,8.32093,8.32093								589.00,7.78990,25.203214,0.000326,25.128819,-2.1054,0.124,7.79383,7.79383								588.00,9.21163,25.071787,0.000342,24.991898,-1.3303,0.183,9.21309,9.21309									588.00,7.99498,25.065347,0.000334,25.000825,-1.4805,0.128,7.98669,7.98669									588.00,9.07198,25.071467,0.000323,25.009502,-1.6142,0.115,9.07632,9.07632
590.00,7.52886,25.158676,0.000318,25.073026,-2.3397,0.127,7.52524,7.52524									590.00,8.32353,25.080629,0.000326,25.003631,-2.0051,0.136,8.32203,8.32203								590.00,7.79043,25.203186,0.000327,25.128735,-2.1054,0.124,7.79485,7.79485								589.00,9.21170,25.071850,0.000340,24.991984,-1.3303,0.183,9.21217,9.21217									589.00,7.99286,25.065264,0.000331,25.000748,-1.4805,0.128,7.98665,7.98665									589.00,9.07217,25.071518,0.000322,25.009488,-1.6140,0.115,9.07410,9.07410
591.00,7.52841,25.158702,0.000323,25.072935,-2.3396,0.127,7.52558,7.52558									591.00,8.32391,25.080794,0.000327,25.003713,-2.0051,0.136,8.32365,8.32365								591.00,7.79101,25.203326,0.000326,25.128841,-2.1053,0.124,7.79514,7.79514								590.00,9.21150,25.071504,0.000333,24.991640,-1.3304,0.183,9.21095,9.21095									590.00,7.99168,25.065304,0.000333,25.000775,-1.4805,0.128,7.98704,7.98704									590.00,9.07221,25.071579,0.000326,25.009514,-1.6139,0.115,9.07238,9.07238
592.00,7.52837,25.158819,0.000327,25.072976,-2.3395,0.127,7.52677,7.52677									592.00,8.32434,25.080859,0.000330,25.003760,-2.0052,0.136,8.32545,8.32545								592.00,7.79133,25.203334,0.000325,25.128812,-2.1053,0.124,7.79092,7.79092								591.00,9.21127,25.071378,0.000327,24.991505,-1.3304,0.183,9.21061,9.21061									591.00,7.99112,25.065405,0.000329,25.000839,-1.4805,0.128,7.98692,7.98692									591.00,9.07210,25.071571,0.000324,25.009511,-1.6138,0.115,9.07029,9.07029
593.00,7.52863,25.158899,0.000327,25.073079,-2.3395,0.127,7.52565,7.52565									593.00,8.32485,25.080951,0.000336,25.003814,-2.0052,0.136,8.32476,8.32476								593.00,7.79163,25.203445,0.000327,25.128877,-2.1054,0.124,7.78381,7.78381								592.00,9.21128,25.071679,0.000338,24.991708,-1.3304,0.183,9.21054,9.21054									592.00,7.99035,25.065456,0.000329,25.000869,-1.4805,0.128,7.98743,7.98743									592.00,9.07210,25.071566,0.000324,25.009461,-1.6137,0.116,9.06867,9.06867
594.00,7.52945,25.158853,0.000324,25.073028,-2.3394,0.127,7.52375,7.52375									594.00,8.32496,25.081016,0.000337,25.003878,-2.0053,0.136,8.32179,8.32179								594.00,7.79169,25.203501,0.000325,25.128920,-2.1054,0.124,7.77456,7.77456								593.00,9.21101,25.072111,0.000346,24.992024,-1.3304,0.183,9.21118,9.21118									593.00,7.99005,25.065606,0.000331,25.000962,-1.4805,0.128,7.98862,7.98862									593.00,9.07224,25.071622,0.000328,25.009470,-1.6135,0.116,9.06848,9.06848
595.00,7.52885,25.158824,0.000323,25.072985,-2.3394,0.127,7.52389,7.52389									595.00,8.32458,25.081020,0.000339,25.003905,-2.0053,0.136,8.31836,8.31836								595.00,7.79148,25.203679,0.000327,25.129083,-2.1055,0.124,7.76653,7.76653								594.00,9.21109,25.072092,0.000346,24.991915,-1.3304,0.184,9.21108,9.21108									594.00,7.99008,25.065755,0.000337,25.001057,-1.4805,0.128,7.98934,7.98934									594.00,9.07254,25.071601,0.000329,25.009425,-1.6134,0.116,9.06904,9.06904
596.00,7.52859,25.158786,0.000323,25.072996,-2.3393,0.127,7.52352,7.52352									596.00,8.32347,25.081042,0.000340,25.003914,-2.0053,0.136,8.31741,8.31741								596.00,7.79225,25.203676,0.000329,25.129111,-2.1054,0.124,7.75988,7.75988								595.00,9.21119,25.072469,0.000350,24.992286,-1.3303,0.184,9.21137,9.21137									595.00,7.98906,25.065675,0.000333,25.000976,-1.4805,0.129,7.98921,7.98921									595.00,9.07321,25.071664,0.000329,25.009405,-1.6132,0.116,9.07020,9.07020
597.00,7.52728,25.158769,0.000326,25.073039,-2.3393,0.127,7.52545,7.52545									597.00,8.32257,25.081031,0.000335,25.003864,-2.0054,0.136,8.32104,8.32104								597.00,7.79361,25.203797,0.000329,25.129161,-2.1054,0.125,7.76010,7.76010								596.00,9.21106,25.072646,0.000356,24.992402,-1.3303,0.184,9.21100,9.21100									596.00,7.98801,25.065628,0.000332,25.000925,-1.4806,0.129,7.98950,7.98950									596.00,9.07369,25.071756,0.000328,25.009383,-1.6131,0.116,9.07143,9.07143
598.00,7.52557,25.158732,0.000326,25.072949,-2.3391,0.127,7.53516,7.53516									598.00,8.32269,25.080991,0.000333,25.003846,-2.0054,0.136,8.33133,8.33133								598.00,7.79405,25.203892,0.000331,25.129208,-2.1053,0.125,7.77874,7.77874								597.00,9.21077,25.072330,0.000346,24.992105,-1.3304,0.184,9.20958,9.20958									597.00,7.98806,25.065531,0.000327,25.000851,-1.4806,0.129,7.98899,7.98899									597.00,9.07407,25.071806,0.000322,25.009365,-1.6130,0.116,9.07339,9.07339
599.00,7.52506,25.158815,0.000331,25.073008,-2.3390,0.127,7.55308,7.55308									599.00,8.32372,25.081008,0.000333,25.003833,-2.0054,0.137,8.35202,8.35202								599.00,7.79531,25.203897,0.000331,25.129157,-2.1052,0.125,7.81364,7.81364								598.00,9.21067,25.072168,0.000340,24.991997,-1.3304,0.184,9.20794,9.20794									598.00,7.98782,25.065464,0.000325,25.000779,-1.4806,0.129,7.98813,7.98813									598.00,9.07453,25.071862,0.000318,25.009357,-1.6129,0.116,9.07504,9.07504
600.00,7.52365,25.158919,0.000330,25.073065,-2.3389,0.127,7.57695,7.57695									600.00,8.32613,25.081013,0.000331,25.003844,-2.0055,0.137,8.37965,8.37965								600.00,7.79501,25.203904,0.000327,25.129089,-2.1050,0.125,7.85653,7.85653								599.00,9.21071,25.072378,0.000345,24.992133,-1.3305,0.184,9.20644,9.20644									599.00,7.98747,25.065554,0.000323,25.000869,-1.4805,0.129,7.98723,7.98723									599.00,9.07477,25.071943,0.000315,25.009395,-1.6128,0.117,9.07591,9.07591
@4,3.0002,6.0, 600.042000000001									@4,3.0002,6.0, 600.034999999996								@4,3.0002,6.0, 600.052000000003								600.00,9.21056,25.072259,0.000342,24.992032,-1.3306,0.184,9.20662,9.20662									600.00,7.98740,25.065586,0.000324,25.000882,-1.4804,0.129,7.98657,7.98657									600.00,9.07470,25.072035,0.000315,25.009473,-1.6126,0.117,9.07562,9.07562
601.00,7.52799,25.158985,0.000326,25.073040,-2.3388,0.127,7.60519,7.60519									601.00,8.32884,25.080999,0.000327,25.003797,-2.0055,0.137,8.41121,8.41121								601.00,7.79080,25.203983,0.000327,25.129031,-2.1049,0.125,7.90611,7.90611								601.00,9.21057,25.072284,0.000335,24.992034,-1.3307,0.184,9.20726,9.20726									601.00,7.98749,25.065702,0.000324,25.000915,-1.4803,0.129,7.98582,7.98582									601.00,9.07433,25.072155,0.000317,25.009581,-1.6125,0.117,9.07495,9.07495
602.00,7.52846,25.159024,0.000324,25.072981,-2.3387,0.127,7.63321,7.63321									602.00,8.32528,25.080985,0.000325,25.003776,-2.0054,0.137,8.44412,8.44412								602.00,7.77538,25.203991,0.000328,25.128981,-2.1048,0.125,7.95729,7.95729								602.00,9.21039,25.072480,0.000340,24.992120,-1.3308,0.184,9.20750,9.20750									602.00,7.98727,25.065882,0.000327,25.001046,-1.4802,0.129,7.98493,7.98493									602.00,9.07378,25.072182,0.000324,25.009600,-1.6124,0.117,9.07372,9.07372
603.00,7.52423,25.159079,0.000325,25.072965,-2.3387,0.127,7.65733,7.65733									603.00,8.31818,25.081074,0.000324,25.003775,-2.0054,0.138,8.47662,8.47662								603.00,7.75937,25.203905,0.000328,25.128842,-2.1048,0.125,7.99597,7.99597								603.00,9.21012,25.072540,0.000342,24.992135,-1.3309,0.184,9.20870,9.20870									603.00,7.98705,25.065987,0.000330,25.001108,-1.4802,0.129,7.98453,7.98453									603.00,9.07324,25.072200,0.000327,25.009585,-1.6122,0.117,9.07214,9.07214
604.00,7.52064,25.159089,0.000323,25.072889,-2.3386,0.128,7.67053,7.67053									604.00,8.31220,25.081132,0.000325,25.003770,-2.0054,0.138,8.50428,8.50428								604.00,7.75440,25.203927,0.000331,25.128775,-2.1047,0.125,8.02121,8.02121								604.00,9.20957,25.072433,0.000339,24.992032,-1.3309,0.184,9.20874,9.20874									604.00,7.98704,25.065816,0.000328,25.000886,-1.4802,0.129,7.98503,7.98503									604.00,9.07281,25.072220,0.000325,25.009537,-1.6121,0.117,9.07157,9.07157
605.00,7.52004,25.159048,0.000323,25.072847,-2.3385,0.128,7.67489,7.67489									605.00,8.31065,25.081189,0.000325,25.003714,-2.0054,0.138,8.52544,8.52544								605.00,7.75405,25.203893,0.000332,25.128702,-2.1047,0.125,8.03706,8.03706								605.00,9.20947,25.072379,0.000338,24.991930,-1.3309,0.184,9.20799,9.20799									605.00,7.98706,25.065816,0.000327,25.000800,-1.4802,0.129,7.98577,7.98577									605.00,9.07262,25.072225,0.000328,25.009480,-1.6119,0.117,9.07195,9.07195
606.00,7.52640,25.159027,0.000326,25.072803,-2.3385,0.128,7.67138,7.67138									606.00,8.32436,25.081227,0.000324,25.003705,-2.0054,0.138,8.53938,8.53938								606.00,7.75779,25.203936,0.000334,25.128770,-2.1047,0.125,8.04474,8.04474								606.00,9.20916,25.072548,0.000346,24.992027,-1.3309,0.185,9.20788,9.20788									606.00,7.98728,25.065829,0.000330,25.000733,-1.4802,0.129,7.98737,7.98737									606.00,9.07242,25.072210,0.000331,25.009456,-1.6118,0.117,9.07265,9.07265
607.00,7.54246,25.159071,0.000325,25.072780,-2.3384,0.128,7.66338,7.66338									607.00,8.34612,25.081331,0.000331,25.003705,-2.0054,0.138,8.54806,8.54806								607.00,7.77738,25.203991,0.000331,25.128757,-2.1047,0.125,8.04563,8.04563								607.00,9.20906,25.072582,0.000350,24.992058,-1.3309,0.184,9.20813,9.20813									607.00,7.98736,25.065915,0.000332,25.000723,-1.4802,0.129,7.98789,7.98789									607.00,9.07232,25.072278,0.000331,25.009450,-1.6116,0.117,9.07336,9.07336
608.00,7.56931,25.159120,0.000324,25.072819,-2.3383,0.128,7.65178,7.65178									608.00,8.37022,25.081344,0.000331,25.003691,-2.0054,0.138,8.55214,8.55214								608.00,7.85156,25.204101,0.000332,25.128859,-2.1047,0.126,8.04222,8.04222								608.00,9.20884,25.072512,0.000344,24.991989,-1.3309,0.185,9.20758,9.20758									608.00,7.98734,25.065924,0.000330,25.000651,-1.4802,0.130,7.98814,7.98814									608.00,9.07226,25.072365,0.000330,25.009518,-1.6115,0.117,9.07341,9.07341
609.00,7.60732,25.159221,0.000327,25.072885,-2.3383,0.128,7.64155,7.64155									609.00,8.41023,25.081332,0.000330,25.003742,-2.0054,0.138,8.55228,8.55228								609.00,7.92627,25.204145,0.000329,25.128895,-2.1046,0.126,8.03542,8.03542								609.00,9.20871,25.072589,0.000347,24.992002,-1.3309,0.185,9.20794,9.20794									609.00,7.98718,25.066247,0.000335,25.000886,-1.4801,0.130,7.98664,7.98664									609.00,9.07228,25.072415,0.000333,25.009536,-1.6113,0.117,9.07272,9.07272
610.00,7.63937,25.159367,0.000330,25.072974,-2.3382,0.128,7.63371,7.63371									610.00,8.44751,25.081351,0.000330,25.003736,-2.0054,0.138,8.55118,8.55118								610.00,7.97016,25.204217,0.000325,25.128971,-2.1046,0.126,8.02769,8.02769								610.00,9.20857,25.072696,0.000347,24.992056,-1.3310,0.185,9.20793,9.20793									610.00,7.98686,25.066358,0.000339,25.000986,-1.4801,0.130,7.98534,7.98534									610.00,9.07233,25.072534,0.000333,25.009630,-1.6111,0.117,9.07159,9.07159
611.00,7.66741,25.159550,0.000334,25.073087,-2.3382,0.129,7.62779,7.62779									611.00,8.48197,25.081393,0.000337,25.003784,-2.0054,0.138,8.54884,8.54884								611.00,8.00548,25.204112,0.000323,25.128844,-2.1045,0.126,8.01815,8.01815								611.00,9.20856,25.072805,0.000343,24.992109,-1.3310,0.185,9.20830,9.20830									611.00,7.98665,25.066380,0.000336,25.001037,-1.4800,0.130,7.98333,7.98333									611.00,9.07220,25.072560,0.000327,25.009574,-1.6109,0.118,9.06945,9.06945
612.00,7.68255,25.159514,0.000332,25.073056,-2.3381,0.129,7.62210,7.62210									612.00,8.51068,25.081516,0.000333,25.003887,-2.0054,0.138,8.54438,8.54438								612.00,8.03209,25.204073,0.000322,25.128838,-2.1045,0.126,8.00792,8.00792								612.00,9.20858,25.072790,0.000334,24.992031,-1.3311,0.185,9.20889,9.20889									612.00,7.98620,25.066519,0.000339,25.001158,-1.4800,0.130,7.98208,7.98208									612.00,9.07199,25.072634,0.000328,25.009606,-1.6107,0.118,9.06732,9.06732
613.00,7.68936,25.159523,0.000334,25.073007,-2.3381,0.129,7.61723,7.61723									613.00,8.53238,25.081569,0.000331,25.003924,-2.0055,0.138,8.53880,8.53880								613.00,8.04510,25.204039,0.000323,25.128789,-2.1045,0.126,7.99704,7.99704								613.00,9.20856,25.073024,0.000337,24.992153,-1.3311,0.185,9.20996,9.20996									613.00,7.98591,25.066417,0.000335,25.001066,-1.4800,0.130,7.98058,7.98058									613.00,9.07176,25.072512,0.000327,25.009450,-1.6105,0.118,9.06582,9.06582
614.00,7.67358,25.159439,0.000334,25.072926,-2.3380,0.129,7.61312,7.61312									614.00,8.54854,25.081624,0.000330,25.003848,-2.0055,0.139,8.53205,8.53205								614.00,8.05266,25.204106,0.000324,25.128827,-2.1045,0.126,7.98630,7.98630								614.00,9.20859,25.073008,0.000329,24.992089,-1.3311,0.185,9.21109,9.21109									614.00,7.98545,25.066250,0.000330,25.000954,-1.4800,0.130,7.98120,7.98120									614.00,9.07137,25.072753,0.000332,25.009647,-1.6104,0.118,9.06448,9.06448
615.00,7.66119,25.159331,0.000330,25.072752,-2.3380,0.129,7.60794,7.60794									615.00,8.55335,25.081667,0.000327,25.003830,-2.0055,0.139,8.52524,8.52524								615.00,8.04952,25.204132,0.000328,25.128817,-2.1044,0.126,7.97394,7.97394								615.00,9.20857,25.073123,0.000333,24.992084,-1.3312,0.185,9.21178,9.21178									615.00,7.98511,25.066340,0.000331,25.001012,-1.4800,0.131,7.98146,7.98146									615.00,9.07090,25.072629,0.000329,25.009550,-1.6103,0.118,9.06359,9.06359
616.00,7.65005,25.159378,0.000328,25.072843,-2.3379,0.129,7.60147,7.60147									616.00,8.55182,25.081776,0.000325,25.003850,-2.0056,0.139,8.51937,8.51937								616.00,8.04389,25.204215,0.000327,25.128882,-2.1043,0.127,7.96088,7.96088								616.00,9.20869,25.073111,0.000333,24.992023,-1.3312,0.186,9.21173,9.21173									616.00,7.98474,25.066325,0.000333,25.000957,-1.4800,0.131,7.98115,7.98115									616.00,9.07054,25.072745,0.000333,25.009643,-1.6102,0.118,9.06459,9.06459
617.00,7.64248,25.159423,0.000326,25.072824,-2.3379,0.129,7.59751,7.59751									617.00,8.55401,25.081773,0.000327,25.003842,-2.0056,0.139,8.51391,8.51391								617.00,8.03677,25.204302,0.000330,25.128938,-2.1043,0.127,7.94815,7.94815								617.00,9.20898,25.073244,0.000335,24.992083,-1.3312,0.186,9.21206,9.21206									617.00,7.98473,25.066118,0.000329,25.000762,-1.4799,0.131,7.98164,7.98164									617.00,9.07024,25.072727,0.000332,25.009623,-1.6102,0.119,9.06557,9.06557
618.00,7.63163,25.159452,0.000321,25.072812,-2.3378,0.129,7.59506,7.59506									618.00,8.55285,25.081844,0.000328,25.003827,-2.0057,0.139,8.50848,8.50848								618.00,8.02811,25.204348,0.000328,25.128951,-2.1042,0.127,7.93705,7.93705								618.00,9.20921,25.073220,0.000335,24.992015,-1.3312,0.186,9.21074,9.21074									618.00,7.98423,25.066227,0.000334,25.000855,-1.4799,0.131,7.98207,7.98207									618.00,9.06977,25.072843,0.000334,25.009693,-1.6101,0.119,9.06656,9.06656
619.00,7.62328,25.159569,0.000321,25.072919,-2.3378,0.129,7.59243,7.59243									619.00,8.54936,25.081934,0.000329,25.003860,-2.0057,0.139,8.50309,8.50309								619.00,8.01899,25.204373,0.000326,25.128956,-2.1041,0.127,7.92600,7.92600								619.00,9.20951,25.073433,0.000341,24.992160,-1.3312,0.186,9.21046,9.21046									619.00,7.98395,25.066157,0.000334,25.000748,-1.4798,0.131,7.98146,7.98146									619.00,9.06932,25.072720,0.000330,25.009571,-1.6100,0.119,9.06798,9.06798
620.00,7.62145,25.159750,0.000324,25.073043,-2.3377,0.129,7.59124,7.59124									620.00,8.54777,25.081992,0.000332,25.003879,-2.0057,0.139,8.49584,8.49584								620.00,8.01043,25.204478,0.000327,25.129008,-2.1040,0.127,7.91706,7.91706								620.00,9.20952,25.073302,0.000334,24.992042,-1.3312,0.186,9.21032,9.21032									620.00,7.98374,25.066033,0.000333,25.000649,-1.4798,0.131,7.98115,7.98115									620.00,9.06905,25.072771,0.000331,25.009553,-1.6099,0.119,9.06846,9.06846
621.00,7.61705,25.159763,0.000324,25.072935,-2.3376,0.129,7.59174,7.59174									621.00,8.53995,25.082005,0.000332,25.003855,-2.0057,0.140,8.48750,8.48750								621.00,7.99650,25.204679,0.000328,25.129096,-2.1040,0.127,7.90964,7.90964								621.00,9.20954,25.073340,0.000335,24.992081,-1.3313,0.186,9.21044,9.21044									621.00,7.98331,25.066122,0.000332,25.000760,-1.4797,0.131,7.98088,7.98088									621.00,9.06872,25.072741,0.000328,25.009543,-1.6097,0.119,9.06760,9.06760
[truncated: 1,789 more rows]

## Sheet: Figure SI 3
	pSenHis uninduced					pSenLys Arg-Ala					pSenLys Ala-Ala					pSenHis Arg-Ala					pSenHis Ala-Ala
[truncated: 878 more rows]
